# Supplementary material for: Upcycled high-strength aluminum alloys from scrap through solid-phase alloying
Source: Nat Commun. 2024 Dec 10;15:10664. doi: 10.1038/s41467-024-53062-2 (PMC11631979; doi:10.1038/s41467-024-53062-2)
Supplement: Supplementary file 3 — Source data [file 41467_2024_53062_MOESM3_ESM.xlsx]

## Sheet: Figure 2f
Recycle 6063	Strain	Stress (MPa)	Upcycle 6063	Strain	Stress (MPa)	Wrought 6063	Strain	Stress (MPa)
	0	-1.54935		0	0.02967		0	-1.24625
	1.32406e-05	-1.52721		-2.16094e-05	-0.11866		1.12846e-05	-1.90456
	5.38065e-06	-1.51614		-1.87312e-05	0.02967		4.58578e-06	-2.25672
	1.13495e-05	-1.53828		-1.34108e-05	0.02967		9.67287e-06	-2.30272
	1.15778e-05	-1.56043		-1.25176e-05	0.02967		9.86744e-06	-2.04256
	1.41472e-05	-1.51614		-2.2456e-05	0.01483		1.20573e-05	-1.47626
	3.9294e-05	-1.35005		-1.33992e-05	-0.04449		3.34892e-05	-0.6713
	6.95569e-05	0.44367		-6.28758e-06	0.04449		5.92814e-05	0.3596
	8.50866e-05	1.75021		-6.01325e-06	0.01483		7.2517e-05	1.61816
	0.000112612	3.89826		-1.27982e-05	0.02967		9.59761e-05	3.34685
	0.000132329	4.98335		-1.24901e-05	0.02967		0.00011278	5.65818
	0.000151864	6.71063		-1.3193e-05	0.02967		0.00012943	8.49996
	0.00019362	9.8884		-1.33326e-06	0.04449		0.000165017	12.0933
	0.000256172	14.7381		-4.05885e-06	0.01483		0.000218328	16.8856
	0.000330032	19.92		-3.65819e-06	0		0.000281277	23.0666
	0.000413442	25.8658		-3.70241e-06	0.089		0.000352365	30.9302
	0.000536758	33.9487		-4.90292e-06	0.02967		0.000457464	40.0796
	0.000690772	42.6295		2.00055e-05	0.04449		0.000588726	49.9758
	0.000891216	52.1185		3.00172e-05	0.01483		0.000759559	60.0876
	0.00117	61.3086		2.35999e-05	0.07416		0.000996767	69.9493
	0.00153	69.0925		2.89282e-05	0.02967		0.0013	78.9758
	0.00196	75.3374		1.72795e-05	0		0.00167	86.6588
	0.00247	80.4085		2.64867e-05	0.02967		0.0021	93.0116
	0.00302	84.5274		2.71291e-05	0.01483		0.00257	98.0588
	0.00364	88.0817		3.13255e-05	0.01483		0.0031	102.096
	0.00428	90.9606		3.15539e-05	0.02967		0.00365	105.466
	0.00496	93.5847		1.76362e-05	0.69712		0.00423	108.381
	0.00564	95.7549		2.37891e-05	0.72678		0.00481	110.943
	0.00634	97.6816		2.39821e-05	0.99377		0.0054	113.22
	0.00704	99.5196		2.51398e-05	1.09759		0.006	115.285
	0.00776	101.214		2.78876e-05	1.24592		0.00661	117.192
	0.00847	102.719		3.43586e-05	1.34974		0.00722	118.963
	0.00919	104.126		2.53359e-05	1.52773		0.00783	120.64
	0.00991	105.565		3.0757e-05	1.86888		0.00845	122.219
	0.01063	106.805		3.26234e-05	2.23969		0.00906	123.701
	0.01135	108.056		4.41308e-05	2.74399		0.00967	125.092
	0.01209	109.175		4.95639e-05	3.30763		0.01031	126.418
	0.01282	110.249		5.14019e-05	3.85642		0.01092	127.665
	0.01355	111.256		6.48435e-05	4.49422		0.01155	128.822
	0.01429	112.175		7.75624e-05	5.17651		0.01218	129.907
	0.01504	113.139		7.88713e-05	5.8143		0.01282	130.972
	0.01576	113.958		9.13988e-05	6.76358		0.01343	131.977
	0.01649	114.755		9.92979e-05	7.75735		0.01405	132.957
	0.01726	115.575		0.000112501	8.91427		0.01471	133.884
	0.01802	116.527		0.000119883	10.086		0.01535	134.766
	0.01869	117.047		0.000135328	11.332		0.01593	135.598
	0.01935	117.844		0.000157323	12.741		0.01649	136.347
	0.02011	118.365		0.000168796	14.0314		0.01714	137.101
	0.02096	119.007		0.00018488	15.2181		0.01786	137.853
	0.02176	119.583		0.000196342	16.3749		0.01855	138.556
	0.02236	120.103		0.000208728	17.5616		0.01906	139.22
	0.02278	121.066		0.000215017	18.7927		0.01941	139.876
	0.02335	121.498		0.000243402	20.3056		0.0199	140.533
	0.02421	121.775		0.00025494	22.1893		0.02064	141.219
	0.02524	122.262		0.000291518	24.6515		0.02151	141.864
	0.02615	123.148		0.000312021	26.906		0.02228	142.479
	0.02673	123.569		0.000355846	29.5461		0.02278	143.012
	0.02706	124.222		0.000384607	32.8538		0.02306	143.574
	0.02748	124.355		0.000438386	36.9031		0.02342	144.096
	0.02809	124.831		0.00049156	41.16		0.02394	144.555
	0.02911	125.119		0.000542026	45.5948		0.02481	145.034
	0.03017	125.595		0.000606455	49.926		0.02572	145.506
	0.03122	126.038		0.000674005	54.5981		0.0266	145.986
	0.03188	126.603		0.000728282	58.8996		0.02717	146.502
	0.03217	127.134		0.000774434	63.0822		0.02742	146.921
	0.03244	127.079		0.000833445	67.6506		0.02765	147.34
	0.03263	127.644		0.000904947	72.056		0.02781	147.703
	0.03324	127.832		0.000951565	76.2831		0.02833	148.065
	0.03426	128.075		0.00102	80.5253		0.0292	148.488
	0.0354	128.662		0.00107	84.6338		0.03017	148.877
	0.03654	129.028		0.00113	89.0242		0.03114	149.615
	0.03757	129.625		0.00118	93.1625		0.03202	150.212
	0.03827	130.212		0.00124	97.093		0.03262	150.707
	0.03863	130.434		0.00129	101.35		0.03293	151.087
	0.03896	131.718		0.00136	105.414		0.0332	151.313
	0.03941	130.401		0.00143	109.256		0.03359	151.49
	0.03966	130.533		0.00147	113.275		0.0338	151.625
	0.04018	130.976		0.00152	116.983		0.03425	151.773
	0.04112	131.22		0.00157	120.914		0.03505	152.011
	0.0422	131.729		0.00162	124.578		0.03597	152.358
	0.04332	132.161		0.00168	128.078		0.03692	153.151
	0.04444	132.538		0.00173	131.86		0.03787	153.633
	0.04542	133.091		0.00178	135.45		0.03871	154.005
	0.0462	133.645		0.00183	138.772		0.03938	154.292
	0.04672	133.833		0.00188	142.184		0.03982	154.494
	0.04694	132.958		0.00193	145.462		0.04	154.641
	0.04706	133.545		0.00198	149.036		0.04011	154.787
	0.04741	133.767		0.00202	152.196		0.04041	154.951
	0.04819	134.143		0.00207	155.117		0.04108	155.223
	0.04925	134.387		0.00211	158.261		0.04198	155.672
	0.05035	134.863		0.00215	161.243		0.04291	156.255
	0.05147	135.228		0.0022	164.27		0.04387	156.481
	0.05262	135.616		0.00225	167.236		0.04484	156.729
	0.0537	135.837		0.00229	169.877		0.04577	157.025
	0.05452	135.771		0.00233	172.858		0.04647	157.496
	0.05487	135.383		0.00236	175.365		0.04676	157.77
	0.05507	136.612		0.0024	177.752		0.04693	157.964
	0.05542	137.177		0.00244	180.347		0.04723	158.073
	0.05603	137.299		0.00247	182.603		0.04775	158.164
	0.05626	136.037		0.0025	184.857		0.04795	158.245
	0.05637	136.402		0.00255	187.082		0.04804	158.343
	0.0567	136.513		0.00257	189.217		0.04832	158.275
	0.05746	136.845		0.00261	191.502		0.04897	158.343
	0.05845	137.144		0.00264	193.371		0.04982	158.604
	0.05957	137.564		0.00267	195.254		0.05077	159.062
	0.06072	137.498		0.00271	197.302		0.05175	159.42
	0.0619	137.819		0.00274	199.186		0.05276	159.822
	0.06306	138.317		0.00277	201.113		0.05374	160.177
	0.06421	138.738		0.0028	202.982		0.05473	160.459
	0.06525	139.07		0.00282	204.644		0.05561	160.929
	0.0661	139.148		0.00285	206.571		0.05633	161.25
	0.06668	139.181		0.00289	208.233		0.05683	161.289
	0.067	139.358		0.00292	209.879		0.0571	161.255
	0.06728	140.012		0.00294	211.689		0.05734	161.187
	0.06756	138.517		0.00298	213.172		0.05758	161.07
	0.06766	138.583		0.00301	214.596		0.05767	161.004
	0.06778	139.248		0.00304	216.48		0.05777	160.985
	0.06802	139.181		0.00308	217.977		0.05797	161.055
	0.06867	139.17		0.00311	219.833		0.05853	161.25
	0.06963	139.613		0.00314	221.345		0.05934	161.714
	0.07069	139.89		0.00317	222.59		0.06025	162.019
	0.07183	140.255		0.00321	224.178		0.06122	162.257
	0.07297	140.465		0.00324	225.453		0.06219	162.575
	0.07415	140.665		0.00327	226.981		0.06319	162.876
	0.07533	140.809		0.00332	228.642		0.06421	163.1
	0.07652	140.919		0.00334	229.651		0.06521	163.29
	0.07755	141.252		0.00339	231.239		0.0661	163.455
	0.07841	141.451		0.00342	232.514		0.06683	163.67
	0.07909	141.495		0.00346	233.864		0.06741	164.049
	0.07955	141.639		0.0035	235.228		0.0678	164.342
	0.07987	141.994		0.00354	236.34		0.06807	164.445
	0.0802	142.392		0.00359	237.721		0.06836	164.418
	0.0807	142.591		0.00364	239.011		0.06878	164.242
	0.08133	141.429		0.00368	240.138		0.06932	164.068
	0.08167	141.086		0.00373	241.444		0.0696	164.06
	0.08189	141.34		0.00378	242.496		0.0698	164
	0.08205	141.362		0.00384	243.579		0.06993	164.005
	0.08219	142.204		0.0039	244.84		0.07005	164.139
	0.08241	142.702		0.00395	245.834		0.07023	164.455
	0.08291	141.827		0.00402	247.064		0.07066	164.635
	0.08374	142.093		0.00409	248.029		0.07137	164.69
	0.08478	142.171		0.00415	248.948		0.07226	164.721
	0.08595	142.337		0.00423	250.164		0.07325	164.697
	0.08715	142.315		0.00432	251.039		0.07428	164.814
	0.08835	142.481		0.0044	251.707		0.07529	165.111
	0.08954	142.78		0.00448	252.953		0.07631	165.334
	0.09075	143.012		0.00457	253.755		0.07735	165.566
	0.09196	143.267		0.00467	254.777		0.07838	165.831
	0.09315	143.455		0.00476	255.712		0.07939	166.084
	0.09429	143.61		0.00486	256.38		0.08036	166.291
	0.09536	143.654		0.00497	257.418		0.08127	166.407
	0.09633	143.953		0.00508	258.011		0.0821	166.511
	0.09719	143.865		0.00518	258.945		0.08283	166.704
	0.09788	143.987		0.0053	259.777		0.08342	166.847
	0.0984	143.964		0.00541	260.384		0.08386	166.906
	0.09881	144.341		0.00552	261.229		0.08422	166.907
	0.09928	144.562		0.00564	262.03		0.08461	166.861
	0.10012	143.887		0.00576	262.506		0.08533	166.832
	0.10121	143.754		0.00588	263.603		0.08626	166.759
	0.10217	143.876		0.006	264.211		0.08708	166.708
	0.1029	143.987		0.00613	264.997		0.0877	166.593
	0.10333	144.02		0.00626	265.619		0.08806	166.624
	0.10357	144.042		0.00637	266.168		0.08827	166.819
	0.10371	144.186		0.00649	267.119		0.08839	167.047
	0.10379	144.186		0.00664	267.86		0.08846	167.297
	0.1039	144.817		0.00675	268.379		0.08855	167.545
	0.104	145.005		0.00688	269.135		0.08864	167.839
	0.10413	145.293		0.00701	269.684		0.08875	168.054
	0.10445	145.227		0.00714	270.47		0.08902	168.142
	0.1051	145.149		0.00728	271.049		0.08957	168.105
	0.10608	145.249		0.00741	271.835		0.09041	167.941
	0.10728	144.784		0.00755	272.354		0.09143	167.787
	0.10848	144.64		0.00769	273.007		0.09245	167.671
	0.10969	144.64		0.00781	273.615		0.09348	167.615
	0.11089	144.784		0.00795	274.342		0.09451	167.618
	0.11212	144.85		0.0081	274.832		0.09555	167.676
	0.11333	145.027		0.00823	275.558		0.09659	167.818
	0.11455	144.972		0.00837	276.033		0.09762	167.949
	0.11571	145.16		0.00851	276.597		0.09862	168.057
	0.11682	145.215		0.00864	277.323		0.09956	168.162
	0.11784	145.271		0.00878	277.916		0.10043	168.257
	0.11875	145.426		0.00893	278.48		0.10121	168.324
	0.11957	145.448		0.00907	279.104		0.10191	168.406
	0.12028	145.559		0.0092	279.637		0.10251	168.486
	0.12087	145.526		0.00935	280.216		0.10301	168.62
	0.12131	145.614		0.00947	280.809		0.10339	168.756
	0.1217	145.825		0.0096	281.224		0.10372	168.882
	0.12212	146.035		0.00976	282.04		0.10408	168.988
	0.12268	146.123		0.00989	282.515		0.10456	169.027
	0.12349	146.002		0.01004	283.049		0.10524	169.034
	0.12453	145.935		0.01018	283.686		0.10613	168.988
	0.12569	145.791		0.01033	284.101		0.10712	168.914
	0.1269	145.703		0.01047	285.022		0.10816	168.825
	0.12812	145.791		0.01062	285.348		0.10919	168.79
	0.12933	145.825		0.01076	285.793		0.11023	168.802
	0.13055	145.847		0.01091	286.519		0.11127	168.86
	0.13177	145.913		0.01104	287.024		0.1123	168.949
	0.13298	146.013		0.01121	287.483		0.11333	169.059
	0.1342	146.057		0.01135	288.122		0.11437	169.166
	0.13541	146.234		0.01149	288.522		0.1154	169.277
	0.13661	146.267		0.01164	289.159		0.11643	169.382
	0.13779	146.389		0.0118	289.486		0.11743	169.452
	0.13896	146.378		0.01194	290.123		0.11843	169.458
	0.14013	146.356		0.01208	290.806		0.11943	169.463
	0.14135	146.345		0.01223	291.281		0.12047	169.462
	0.14258	146.279		0.01238	291.696		0.12151	169.485
	0.14381	146.301		0.01253	292.333		0.12256	169.493
	0.14507	146.456		0.01269	292.735		0.12364	169.526
	0.14631	146.511		0.01283	293.372		0.1247	169.556
	0.14755	146.489		0.01298	293.832		0.12576	169.585
	0.14876	146.411		0.01312	294.278		0.12678	169.606
	0.14998	146.478		0.01328	294.915		0.12782	169.625
	0.15117	146.445		0.01343	295.375		0.12884	169.622
	0.15235	146.489		0.01358	295.715		0.12985	169.617
	0.15353	146.5		0.01373	296.368		0.13085	169.611
	0.1547	146.555		0.01388	296.754		0.13185	169.61
	0.15588	146.422		0.01403	297.333		0.13286	169.573
	0.15706	146.367		0.01419	297.837		0.13386	169.544
	0.15824	146.378		0.01433	298.223		0.13486	169.51
	0.15943	146.4		0.01448	298.891		0.13588	169.488
	0.16062	146.312		0.01463	299.275		0.1369	169.482
	0.16185	146.4		0.01479	299.66		0.13794	169.505
	0.16309	146.389		0.01494	300.254		0.139	169.511
	0.16433	146.4		0.01509	300.611		0.14005	169.513
	0.16557	146.389		0.01523	301.203		0.14111	169.487
	0.16683	146.345		0.0154	301.62		0.14218	169.45
	0.16809	146.267		0.01554	302.034		0.14326	169.372
	0.16932	146.234		0.01569	302.627		0.1443	169.283
	0.1706	146.057		0.01584	303.028		0.14539	169.191
	0.17186	146.035		0.01599	303.503		0.14647	169.095
	0.17313	145.924		0.01615	304.096		0.14756	168.998
	0.17439	145.869		0.0163	304.364		0.14863	168.898
	0.17565	145.825		0.01646	304.927		0.1497	168.804
	0.1769	145.703		0.01661	305.371		0.15076	168.741
	0.17815	145.614		0.01676	305.742		0.15184	168.652
	0.17942	145.548		0.01691	306.247		0.15291	168.56
	0.18066	145.526		0.01706	306.617		0.15398	168.459
	0.18191	145.47		0.01722	307.108		0.15504	168.367
	0.18316	145.26		0.01736	307.596		0.1561	168.292
	0.18441	145.205		0.01752	307.894		0.15717	168.192
	0.18566	145.16		0.01766	308.443		0.15823	168.08
	0.18692	145.105		0.01782	308.873		0.1593	167.953
	0.18817	144.972		0.01796	309.273		0.16037	167.819
	0.18943	144.762		0.01812	309.806		0.16145	167.692
	0.1907	144.673		0.01828	310.193		0.16253	167.528
	0.192	144.518		0.01844	310.578		0.16363	167.357
	0.19327	144.363		0.01858	311.097		0.16472	167.18
	0.19454	144.252		0.01873	311.453		0.1658	167.019
	0.19582	144.042		0.01889	311.987		0.16689	166.792
	0.19711	143.898		0.01904	312.447		0.16799	166.544
	0.19839	143.665		0.0192	312.728		0.16908	166.306
	0.19967	143.433		0.01937	313.233		0.17017	166.089
	0.20094	143.023		0.01952	313.574		0.17125	165.881
	0.20223	143.112		0.01967	314.197		0.17235	165.69
	0.20349	143.001		0.01982	314.538		0.17343	165.503
	0.20477	142.868		0.01999	314.849		0.17452	165.332
	0.20603	142.625		0.02014	315.325		0.17559	165.159
	0.2073	142.414		0.0203	315.785		0.17667	164.972
	0.20857	142.226		0.02045	316.081		0.17776	164.709
	0.20984	142.027		0.02062	316.688		0.17884	164.438
	0.21111	141.783		0.02077	316.956		0.17993	164.145
	0.21237	141.529		0.02091	317.193		0.18099	163.838
	0.21365	141.218		0.02108	317.801		0.18209	163.525
	0.21495	140.908		0.02123	318.157		0.18319	163.205
	0.21624	140.621		0.02139	318.676		0.1843	162.885
	0.21751	140.388		0.02155	319.106		0.18538	162.586
	0.2188	140.2		0.0217	319.419		0.18648	162.287
	0.22008	139.912		0.02186	319.922		0.18756	162.017
	0.22136	139.646		0.02201	320.249		0.18866	161.714
	0.22266	139.414		0.02219	320.752		0.18976	161.394
	0.22396	139.081		0.02234	321.124		0.19087	161.049
	0.22524	138.849		0.02249	321.376		0.19196	160.702
	0.22654	138.373		0.02266	321.895		0.19307	160.373
	0.22781	138.174		0.02281	322.295		0.19416	160.008
	0.22911	137.875		0.02296	322.636		0.19527	159.631
	0.23039	137.609		0.02313	323.157		0.19635	159.261
	0.23166	137.254		0.02328	323.364		0.19744	158.871
	0.23295	136.767		0.02343	323.823		0.19854	158.496
	0.23424	136.513		0.02361	324.268		0.19963	158.088
	0.23551	136.18		0.02376	324.594		0.20071	157.671
	0.23679	135.793		0.02392	325.099		0.20181	157.248
	0.23808	135.483		0.02409	325.411		0.20291	156.822
	0.23935	135.073		0.02422	325.648		0.20399	156.398
	0.24065	134.63		0.02439	326.167		0.2051	155.927
	0.24193	134.265		0.02454	326.553		0.20619	155.462
	0.24325	133.833		0.02469	327.027		0.20732	154.996
	0.24455	133.468		0.02485	327.413		0.20842	154.53
	0.24585	133.025		0.02502	327.77		0.20953	154.077
	0.24714	132.682		0.02518	328.139		0.21063	153.631
	0.24844	132.272		0.02533	328.466		0.21173	153.166
	0.24974	131.884		0.02548	328.852		0.21285	152.694
	0.25107	131.441		0.02566	329.222		0.21398	152.197
	0.25238	131.01		0.02582	329.624		0.21509	151.671
	0.25368	130.5		0.02597	329.993		0.21621	151.123
	0.25499	130.024		0.02613	330.453		0.21732	150.554
	0.25629	129.504		0.0263	330.721		0.21843	149.962
	0.25757	128.972		0.02646	331.27		0.21952	149.35
	0.25887	128.485		0.02662	331.536		--	--
	0.26016	127.976		0.02676	331.819		--	--
	0.26147	127.477		0.02693	332.13		--	--
	0.26276	127.046		0.02709	332.619		--	--
	0.26404	126.448		0.02725	332.975		--	--
	0.26533	125.894		0.02741	333.361		--	--
	0.26662	125.44		0.02757	333.673		--	--
	0.26794	124.964		0.02773	334.103		--	--
	0.26924	124.565		0.02789	334.369		--	--
	0.27055	123.68		0.02806	334.651		--	--
	0.27187	123.237		0.02823	335.127		--	--
	0.27321	122.617		0.02837	335.393		--	--
	0.27452	122.063		0.02854	335.794		--	--
	0.27584	121.421		0.02871	336.194		--	--
	0.27715	120.668		0.02887	336.535		--	--
	0.27847	120.103		0.02903	337.039		--	--
	0.2798	119.45		0.0292	337.277		--	--
	0.28113	118.775		0.02937	337.558		--	--
	0.28243	118.177		0.02953	337.959		--	--
	0.28374	117.413		0.02969	338.225		--	--
	0.28504	116.704		0.02985	338.655		--	--
	0.28635	115.929		0.03002	339.072		--	--
	0.28767	115.176		0.03018	339.279		--	--
	0.28899	114.467		0.03035	339.783		--	--
	0.29032	113.46		0.03051	340.051		--	--
	0.2917	111.744		0.03067	340.466		--	--
				0.03083	340.762		--	--
				0.031	341.192		--	--
				0.03116	341.475		--	--
				0.03134	341.86		--	--
				0.0315	342.201		--	--
				0.03167	342.542		--	--
				0.03182	343.032		--	--
				0.03199	343.18		--	--
				0.03216	343.551		--	--
				0.03231	343.774		--	--
				0.03249	344.115		--	--
				0.03264	344.679		--	--
				0.03281	344.634		--	--
				0.03297	345.271		--	--
				0.03315	345.539		--	--
				0.0333	345.909		--	--
				0.03347	346.206		--	--
				0.03364	346.369		--	--
				0.0338	346.859		--	--
				0.03396	347.259		--	--
				0.03413	347.542		--	--
				0.0343	347.896		--	--
				0.03447	348.164		--	--
				0.03463	348.52		--	--
				0.0348	348.728		--	--
				0.03496	349.039		--	--
				0.03513	349.395		--	--
				0.03529	349.826		--	--
				0.03547	350.286		--	--
				0.03563	350.508		--	--
				0.0358	350.701		--	--
				0.03596	351.057		--	--
				0.03612	351.323		--	--
				0.0363	351.634		--	--
				0.03647	352.021		--	--
				0.03664	352.362		--	--
				0.03679	353.03		--	--
				0.03697	352.926		--	--
				0.03712	353.058		--	--
				0.0373	353.578		--	--
				0.03747	353.875		--	--
				0.03764	354.141		--	--
				0.0378	354.557		--	--
				0.03797	354.868		--	--
				0.03815	355.18		--	--
				0.03832	355.506		--	--
				0.0385	355.862		--	--
				0.03866	356.085		--	--
				0.03884	356.366		--	--
				0.03902	356.649		--	--
				0.03918	356.796		--	--
				0.03935	357.256		--	--
				0.03951	357.479		--	--
				0.03968	357.82		--	--
				0.03986	358.205		--	--
				0.04003	358.265		--	--
				0.0402	358.74		--	--
				0.04036	359.036		--	--
				0.04053	359.393		--	--
				0.0407	359.585		--	--
				0.04087	359.957		--	--
				0.04104	360.475		--	--
				0.04121	360.549		--	--
				0.04137	360.787		--	--
				0.04155	360.949		--	--
				0.04171	361.38		--	--
				0.04189	361.735		--	--
				0.04206	362.284		--	--
				0.04224	362.582		--	--
				0.0424	362.492		--	--
				0.04256	362.833		--	--
				0.04274	363.07		--	--
				0.0429	363.472		--	--
				0.0431	363.694		--	--
				0.04326	364.021		--	--
				0.04342	364.198		--	--
				0.04359	364.509		--	--
				0.04376	364.702		--	--
				0.04393	365.028		--	--
				0.0441	365.354		--	--
				0.04427	365.667		--	--
				0.04444	365.963		--	--
				0.0446	366.245		--	--
				0.04477	366.423		--	--
				0.04494	366.586		--	--
				0.04511	366.942		--	--
				0.04526	367.299		--	--
				0.04544	367.565		--	--
				0.04562	367.876		--	--
				0.04577	368.113		--	--
				0.04595	368.396		--	--
				0.04612	368.647		--	--
				0.04629	368.9		--	--
				0.04645	369.182		--	--
				0.04663	369.33		--	--
				0.04681	369.656		--	--
				0.04696	370.012		--	--
				0.04715	370.22		--	--
				0.04731	370.606		--	--
				0.04749	370.739		--	--
				0.04767	371.021		--	--
				0.04783	371.348		--	--
				0.04801	371.406		--	--
				0.04819	371.851		--	--
				0.04836	372.089		--	--
				0.04854	372.253		--	--
				0.04871	372.579		--	--
				0.04888	372.787		--	--
				0.04906	373.083		--	--
				0.04924	373.29		--	--
				0.04941	373.483		--	--
				0.04958	373.795		--	--
				0.04976	374.107		--	--
				0.04993	374.314		--	--
				0.0501	374.61		--	--
				0.05028	374.744		--	--
				0.05046	375.101		--	--
				0.05063	375.308		--	--
				0.0508	375.485		--	--
				0.05099	375.887		--	--
				0.05116	376.153		--	--
				0.05133	376.332		--	--
				0.05151	376.583		--	--
				0.05168	376.821		--	--
				0.05186	377.088		--	--
				0.05203	377.311		--	--
				0.0522	377.473		--	--
				0.05237	377.756		--	--
				0.05256	378.156		--	--
				0.05273	378.333		--	--
				0.0529	378.482		--	--
				0.05308	378.616		--	--
				0.05324	378.897		--	--
				0.05341	379.15		--	--
				0.05359	379.61		--	--
				0.05375	379.714		--	--
				0.05394	380.025		--	--
				0.0541	380.128		--	--
				0.05426	380.5		--	--
				0.05444	380.632		--	--
				0.05463	380.9		--	--
				0.0548	381.122		--	--
				0.05496	381.315		--	--
				0.05515	381.611		--	--
				0.05532	381.937		--	--
				0.0555	382.22		--	--
				0.05567	382.101		--	--
				0.05584	382.412		--	--
				0.05601	382.665		--	--
				0.05619	382.946		--	--
				0.05635	383.214		--	--
				0.05654	383.466		--	--
				0.05671	384.015		--	--
				0.05689	383.881		--	--
				0.05707	384.223		--	--
				0.05724	384.326		--	--
				0.05741	384.504		--	--
				0.05759	384.608		--	--
				0.05777	384.904		--	--
				0.05794	385.171		--	--
				0.05812	385.483		--	--
				0.0583	385.705		--	--
				0.05847	385.913		--	--
				0.05865	386.016		--	--
				0.05882	386.358		--	--
				0.05901	386.537		--	--
				0.05918	386.759		--	--
				0.05936	386.982		--	--
				0.05954	387.144		--	--
				0.05971	387.337		--	--
				0.05989	387.649		--	--
				0.06007	387.931		--	--
				0.06025	387.989		--	--
				0.06042	388.227		--	--
				0.0606	388.524		--	--
				0.06078	388.76		--	--
				0.06097	388.998		--	--
				0.06114	388.969		--	--
				0.06133	389.339		--	--
				0.0615	389.532		--	--
				0.06168	389.681		--	--
				0.06187	389.948		--	--
				0.06204	390.141		--	--
				0.06222	390.497		--	--
				0.06239	390.526		--	--
				0.06257	390.778		--	--
				0.06274	390.897		--	--
				0.06293	391.031		--	--
				0.06309	391.075		--	--
				0.06327	391.357		--	--
				0.06345	391.683		--	--
				0.06361	392.01		--	--
				0.06379	392.172		--	--
				0.06397	392.321		--	--
				0.06414	392.589		--	--
				0.06433	392.885		--	--
				0.0645	392.915		--	--
				0.06467	393.211		--	--
				0.06484	392.736		--	--
				0.06502	393.567		--	--
				0.06521	393.805		--	--
				0.06537	393.997		--	--
				0.06555	394.22		--	--
				0.06573	394.397		--	--
				0.06591	394.501		--	--
				0.06608	394.754		--	--
				0.06626	395.006		--	--
				0.06644	395.199		--	--
				0.06662	395.614		--	--
				0.0668	395.436		--	--
				0.06697	395.763		--	--
				0.06716	395.895		--	--
				0.06734	396.059		--	--
				0.06751	396.178		--	--
				0.06768	396.519		--	--
				0.06787	396.666		--	--
				0.06805	396.757		--	--
				0.06823	397.098		--	--
				0.06841	397.215		--	--
				0.06858	397.349		--	--
				0.06877	397.483		--	--
				0.06894	397.779		--	--
				0.06913	397.986		--	--
				0.0693	398.209		--	--
				0.06948	398.388		--	--
				0.06966	398.565		--	--
				0.06985	398.744		--	--
				0.07004	398.848		--	--
				0.07022	399.04		--	--
				0.0704	399.04		--	--
				0.07059	399.501		--	--
				0.07077	399.589		--	--
				0.07095	400.034		--	--
				0.07113	399.989		--	--
				0.0713	400.153		--	--
				0.0715	400.287		--	--
				0.07167	400.449		--	--
				0.07187	400.821		--	--
				0.07205	400.953		--	--
				0.07224	401.132		--	--
				0.07243	401.236		--	--
				0.07261	401.428		--	--
				0.07278	401.696		--	--
				0.07295	401.754		--	--
				0.07316	401.918		--	--
				0.07334	401.977		--	--
				0.07353	402.377		--	--
				0.07372	402.586		--	--
				0.07391	402.644		--	--
				0.0741	402.852		--	--
				0.07428	403.059		--	--
				0.07446	403.163		--	--
				0.07464	403.357		--	--
				0.07483	403.58		--	--
				0.07503	403.727		--	--
				0.07522	403.787		--	--
				0.0754	404.038		--	--
				0.07559	404.246		--	--
				0.07578	404.129		--	--
				0.07598	404.87		--	--
				0.07616	404.721		--	--
				0.07635	404.84		--	--
				0.07653	405.107		--	--
				0.07672	405.315		--	--
				0.07692	405.477		--	--
				0.0771	405.879		--	--
				0.07729	405.76		--	--
				0.07748	405.849		--	--
				0.07767	406.041		--	--
				0.07787	406.205		--	--
				0.07805	406.352		--	--
				0.07823	406.709		--	--
				0.07843	406.782		--	--
				0.07861	406.739		--	--
				0.07881	407.109		--	--
				0.07901	407.242		--	--
				0.07919	407.331		--	--
				0.07939	407.629		--	--
				0.07958	407.718		--	--
				0.07978	407.97		--	--
				0.07996	408.089		--	--
				0.08016	408.415		--	--
				0.08035	408.385		--	--
				0.08054	408.578		--	--
				0.08073	408.741		--	--
				0.08092	408.904		--	--
				0.08113	409.008		--	--
				0.08131	409.215		--	--
				0.08152	409.645		--	--
				0.08169	409.513		--	--
				0.08188	409.63		--	--
				0.08208	409.824		--	--
				0.08227	409.943		--	--
				0.08246	410.209		--	--
				0.08264	410.284		--	--
				0.08284	410.52		--	--
				0.08304	410.595		--	--
				0.08323	410.758		--	--
				0.08342	410.877		--	--
				0.08362	411.069		--	--
				0.0838	411.218		--	--
				0.084	411.367		--	--
				0.08418	411.44		--	--
				0.08437	411.604		--	--
				0.08457	411.752		--	--
				0.08475	411.9		--	--
				0.08494	412.153		--	--
				0.08514	412.197		--	--
				0.08532	412.3		--	--
				0.08551	412.597		--	--
				0.08571	412.642		--	--
				0.08589	412.864		--	--
				0.08608	412.983		--	--
				0.08626	413.145		--	--
				0.08646	413.279		--	--
				0.08665	413.458		--	--
				0.08684	413.651		--	--
				0.08703	414.481		--	--
				0.08721	413.858		--	--
				0.08742	413.903		--	--
				0.08761	414.022		--	--
				0.0878	414.377		--	--
				0.08799	414.407		--	--
				0.08819	414.571		--	--
				0.08839	414.882		--	--
				0.08858	414.911		--	--
				0.08877	414.882		--	--
				0.08897	415.416		--	--
				0.08916	415.341		--	--
				0.08936	415.297		--	--
				0.08954	415.505		--	--
				0.08975	415.831		--	--
				0.08994	415.861		--	--
				0.09015	416.142		--	--
				0.09036	416.202		--	--
				0.09054	416.38		--	--
				0.09074	416.543		--	--
				0.09094	416.751		--	--
				0.09113	416.617		--	--
				0.09134	416.913		--	--
				0.09153	417.032		--	--
				0.09174	417.21		--	--
				0.09193	417.255		--	--
				0.09214	417.432		--	--
				0.09234	417.685		--	--
				0.09254	417.596		--	--
				0.09274	417.67		--	--
				0.09294	417.981		--	--
				0.09315	418.145		--	--
				0.09335	418.13		--	--
				0.09356	418.309		--	--
				0.09377	418.516		--	--
				0.09396	418.59		--	--
				0.09417	419.45		--	--
				0.09437	418.724		--	--
				0.09457	419.109		--	--
				0.09478	419.124		--	--
				0.09499	419.124		--	--
				0.09519	419.346		--	--
				0.09539	419.554		--	--
				0.0956	419.584		--	--
				0.0958	419.687		--	--
				0.09599	419.791		--	--
				0.09619	419.955		--	--
				0.09639	420.163		--	--
				0.09661	420.281		--	--
				0.09681	420.31		--	--
				0.097	420.014		--	--
				0.0972	420.608		--	--
				0.09741	420.755		--	--
				0.09761	420.993		--	--
				0.09781	421.066		--	--
				0.09802	421.156		--	--
				0.09822	421.304		--	--
				0.09841	421.408		--	--
				0.09863	421.615		--	--
				0.09884	421.675		--	--
				0.09904	421.764		--	--
				0.09924	421.868		--	--
				0.09944	422.075		--	--
				0.09965	422.164		--	--
				0.09985	422.075		--	--
				0.10004	422.313		--	--
				0.10024	422.447		--	--
				0.10045	422.595		--	--
				0.10064	422.773		--	--
				0.10084	422.862		--	--
				0.10104	422.773		--	--
				0.10124	423.455		--	--
				0.10144	423.173		--	--
				0.10164	423.367		--	--
				0.10185	423.41		--	--
				0.10204	423.574		--	--
				0.10223	423.618		--	--
				0.10243	423.767		--	--
				0.10264	423.944		--	--
				0.10285	424.063		--	--
				0.10304	424.167		--	--
				0.10324	424.212		--	--
				0.10344	424.389		--	--
				0.10364	424.864		--	--
				0.10385	424.553		--	--
				0.10404	424.894		--	--
				0.10424	424.864		--	--
				0.10445	424.968		--	--
				0.10464	425.072		--	--
				0.10485	425.087		--	--
				0.10506	425.309		--	--
				0.10525	425.457		--	--
				0.10545	425.502		--	--
				0.10566	425.739		--	--
				0.10587	425.666		--	--
				0.10608	425.873		--	--
				0.10627	425.977		--	--
				0.10646	426.733		--	--
				0.10668	426.228		--	--
				0.10689	426.362		--	--
				0.1071	426.437		--	--
				0.10731	426.584		--	--
				0.10751	426.599		--	--
				0.10772	426.777		--	--
				0.10794	426.822		--	--
				0.10814	426.971		--	--
				0.10834	427.742		--	--
				0.10857	426.971		--	--
				0.10877	427.163		--	--
				0.10898	427.326		--	--
				0.10918	427.444		--	--
				0.1094	427.727		--	--
				0.1096	427.623		--	--
				0.10982	427.727		--	--
				0.11002	427.816		--	--
				0.11024	427.98		--	--
				0.11044	427.965		--	--
				0.11065	428.676		--	--
				0.11087	428.261		--	--
				0.11108	428.41		--	--
				0.11129	428.423		--	--
				0.11152	428.483		--	--
				0.11172	428.661		--	--
				0.11193	428.721		--	--
				0.11215	428.868		--	--
				0.11237	429.091		--	--
				0.11259	429.106		--	--
				0.11281	429.255		--	--
				0.11302	429.136		--	--
				0.11323	429.343		--	--
				0.11346	429.432		--	--
				0.11367	429.611		--	--
				0.1139	429.715		--	--
				0.11412	428.898		--	--
				0.11434	429.626		--	--
				0.11455	430.026		--	--
				0.11477	430.026		--	--
				0.11499	430.203		--	--
				0.11522	430.352		--	--
				0.11544	430.382		--	--
				0.11566	430.456		--	--
				0.11589	430.56		--	--
				0.11611	430.501		--	--
				0.11632	430.664		--	--
				0.11655	430.724		--	--
				0.11678	430.441		--	--
				0.11701	430.856		--	--
				0.11719	431.063		--	--
				0.1174	431.124		--	--
				0.11764	431.242		--	--
				0.11786	431.405		--	--
				0.11809	431.495		--	--
				0.1183	431.539		--	--
				0.11852	431.569		--	--
				0.11875	431.657		--	--
				0.11897	431.761		--	--
				0.11919	431.865		--	--
				0.11941	431.969		--	--
				0.11963	432.029		--	--
				0.11985	432.148		--	--
				0.12007	432.102		--	--
				0.12029	432.251		--	--
				0.1205	432.399		--	--
				0.12072	432.384		--	--
				0.12093	432.532		--	--
				0.12115	432.696		--	--
				0.12138	432.932		--	--
				0.12159	432.904		--	--
				0.12181	432.993		--	--
				0.12204	433.008		--	--
				0.12225	433.081		--	--
				0.12249	433.349		--	--
				0.1227	433.393		--	--
				0.12291	433.304		--	--
				0.12313	433.556		--	--
				0.12337	433.586		--	--
				0.12358	433.645		--	--
				0.12381	433.779		--	--
				0.12403	433.779		--	--
				0.12426	434.045		--	--
				0.12449	434.045		--	--
				0.12472	434.12		--	--
				0.12495	433.913		--	--
				0.12517	434.298		--	--
				0.12543	434.328		--	--
				0.12563	434.328		--	--
				0.12586	434.356		--	--
				0.12608	434.594		--	--
				0.12631	434.713		--	--
				0.12655	434.773		--	--
				0.12677	434.773		--	--
				0.127	434.846		--	--
				0.12723	435.425		--	--
				0.12746	434.995		--	--
				0.1277	435.143		--	--
				0.12794	435.143		--	--
				0.12816	435.218		--	--
				0.12839	435.365		--	--
				0.12863	435.337		--	--
				0.12885	435.41		--	--
				0.12908	435.499		--	--
				0.1293	435.514		--	--
				0.12953	435.618		--	--
				0.12977	435.795		--	--
				0.13001	435.87		--	--
				0.13021	435.959		--	--
				0.13045	435.944		--	--
				0.13068	435.974		--	--
				0.1309	436.152		--	--
				0.13113	436.24		--	--
				0.13137	436.27		--	--
				0.13159	436.078		--	--
				0.13181	436.374		--	--
				0.13206	436.389		--	--
				0.13226	436.612		--	--
				0.13249	436.657		--	--
				0.13272	436.761		--	--
				0.13296	436.776		--	--
				0.13318	436.908		--	--
				0.1334	436.923		--	--
				0.13364	436.983		--	--
				0.13386	437.027		--	--
				0.13409	437.102		--	--
				0.13432	436.182		--	--
				0.13455	437.353		--	--
				0.13477	437.338		--	--
				0.135	436.419		--	--
				0.13524	437.575		--	--
				0.13546	437.664		--	--
				0.1357	438.066		--	--
				0.13593	437.739		--	--
				0.13617	437.739		--	--
				0.13639	437.798		--	--
				0.13663	437.813		--	--
				0.13686	438.094		--	--
				0.13709	438.154		--	--
				0.13732	438.066		--	--
				0.13755	438.184		--	--
				0.13779	438.154		--	--
				0.13802	438.362		--	--
				0.13826	438.377		--	--
				0.13849	438.451		--	--
				0.13873	439.474		--	--
				0.13896	438.614		--	--
				0.13921	438.643		--	--
				0.13944	438.718		--	--
				0.13967	438.807		--	--
				0.13991	438.837		--	--
				0.14016	438.984		--	--
				0.1404	438.941		--	--
				0.14064	438.822		--	--
				0.14088	439.075		--	--
				0.14112	438.999		--	--
				0.14136	439.178		--	--
				0.14162	439.297		--	--
				0.14185	439.282		--	--
				0.14209	439.386		--	--
				0.14233	439.371		--	--
				0.14259	439.578		--	--
				0.14283	439.52		--	--
				0.14308	439.697		--	--
				0.14333	439.533		--	--
				0.14357	439.756		--	--
				0.14382	439.742		--	--
				0.14405	439.801		--	--
				0.14431	439.756		--	--
				0.14455	439.993		--	--
				0.14481	439.786		--	--
				0.14505	439.371		--	--
				0.14529	440.023		--	--
				0.14553	440.068		--	--
				0.14577	440.023		--	--
				0.146	439.963		--	--
				0.14622	440.261		--	--
				0.14644	439.889		--	--
				0.14666	439.978		--	--
				0.14687	439.963		--	--
				0.14709	439.859		--	--
				0.14728	440.276		--	--
				0.14748	440.008		--	--
				0.14768	440.068		--	--
				0.14788	439.978		--	--
				0.14807	440.008		--	--
				0.14826	440.35		--	--
				0.14842	440.023		--	--
				0.14861	440.082		--	--
				0.14879	440.261		--	--
				0.14897	440.231		--	--
				0.14914	440.395		--	--
				0.1493	440.572		--	--
				0.14947	440.75		--	--
				0.14965	440.913		--	--
				0.14982	441.017		--	--
				0.14999	441.343		--	--
				0.15018	441.255		--	--
				0.15036	441.432		--	--
				0.15053	441.477		--	--
				0.15073	441.61		--	--
				0.15091	441.728		--	--
				0.15109	441.536		--	--
				0.15127	441.743		--	--
				0.15145	441.862		--	--
				0.15164	441.981		--	--
				0.15184	442.041		--	--
				0.15203	442.13		--	--
				0.15223	442.145		--	--
				0.15243	442.307		--	--
				0.15264	442.322		--	--
				0.15283	442.441		--	--
				0.15304	442.722		--	--
				0.15325	442.381		--	--
				0.15346	443.109		--	--
				0.15369	442.694		--	--
				0.15391	442.797		--	--
				0.15415	442.812		--	--
				0.15437	442.694		--	--
				0.15461	443.109		--	--
				0.15485	442.752		--	--
				0.1551	443.316		--	--
				0.15535	442.93		--	--
				0.15561	442.782		--	--
				0.15587	442.841		--	--
				0.15612	442.99		--	--
				0.1564	442.901		--	--
				0.15668	442.945		--	--
				0.15697	442.945		--	--
				0.15726	442.826		--	--
				0.15755	443.45		--	--
				0.15787	442.782		--	--
				0.15817	442.826		--	--
				0.15848	442.797		--	--
				0.15879	442.96		--	--
				0.1591	442.664		--	--
				0.15943	442.56		--	--
				0.15975	442.545		--	--
				0.16007	442.575		--	--
				0.1604	442.441		--	--
				0.16073	442.56		--	--
				0.16106	442.618		--	--
				0.1614	442.603		--	--
				0.16173	442.5		--	--
				0.16207	442.456		--	--
				0.1624	442.441		--	--
				0.16271	442.603		--	--
				0.16309	442.603		--	--
				0.16342	442.633		--	--
				0.16377	442.603		--	--
				0.16411	442.441		--	--
				0.16446	442.5		--	--
				0.1648	442.664		--	--
				0.16515	442.649		--	--
				0.1655	442.737		--	--
				0.16584	442.722		--	--
				0.16619	442.722		--	--
				0.16656	442.722		--	--
				0.16689	442.694		--	--
				0.16723	442.812		--	--
				0.16761	442.737		--	--
				0.16796	443.005		--	--
				0.16832	442.812		--	--
				0.16868	442.856		--	--
				0.16904	442.826		--	--
				0.16939	442.826		--	--
				0.16974	442.709		--	--
				0.17009	442.886		--	--
				0.17045	443.109		--	--
				0.17081	442.871		--	--
				0.17117	442.975		--	--
				0.17153	442.752		--	--
				0.17189	442.812		--	--
				0.17225	442.826		--	--
				0.17261	442.812		--	--
				0.17297	442.812		--	--
				0.17334	442.782		--	--
				0.17371	442.664		--	--
				0.17409	442.603		--	--
				0.17448	442.471		--	--
				0.17485	442.041		--	--
				0.17525	442.085		--	--
				0.17564	441.773		--	--
				0.17605	441.343		--	--
				0.1765	440.734		--	--
				0.17692	440.068		--	--
				0.17736	439.578		--	--
				0.17782	438.733		--	--

## Sheet: Figure 3
Overall Hardness Map	Location: X axis	Location: Y axis	Hardness (HV)
	-1.753	0.404	112.26
	-1.253	0.395	115.05
	-0.753	0.39	123.09
	-0.253	0.399	126.2
	0.247	0.395	125.37
	0.747	0.39	122.2
	1.247	0.404	122.82
	1.747	0.398	106.76
	2.247	0.406	116.86
	2.247	0.907	117.7
	1.747	0.9	120
	1.247	0.895	120.18
	0.747	0.921	124.72
	0.247	0.891	122.82
	-0.253	0.896	123
	-0.753	0.887	120.18
	-1.253	0.89	117.28
	-1.753	0.885	113.21
	-2.253	0.887	107.93
	-2.253	1.397	110.33
	-1.753	1.395	114.73
	-1.253	1.383	118.29
	-0.753	1.399	120.79
	-0.253	1.383	125
	0.247	1.403	123.18
	0.747	1.389	128.86
	1.247	1.391	121.4
	1.747	1.391	116.04
	2.247	1.386	118.97
	2.247	1.875	117.62
	1.747	1.889	116.12
	1.247	1.898	126.39
	0.747	1.906	122.91
	0.247	1.897	125.55
	-0.253	1.901	124.36
	-0.753	1.875	118.97
	-1.253	1.875	116.61
	-1.753	1.875	117.95
	-2.253	1.903	113.53
	-2.253	2.402	113.61
	-1.753	2.391	107.19
	-1.253	2.41	118.71
	-0.753	2.396	125.74
	-0.253	2.38	126.86
	0.247	2.384	126.3
	0.747	2.375	128.09
	1.247	2.375	120.61
	1.747	2.375	130.02
	2.247	2.375	116.53
	2.247	2.901	116.7
	1.747	2.886	119.14
	1.247	2.901	122.02
	0.747	2.89	123
	0.247	2.9	125.46
	-0.253	2.893	125
	-0.753	2.904	125.46
	-1.253	2.913	119.74
	-1.753	2.897	116.78
	-2.253	2.897	114.25
	-2.253	3.375	110.03
	-1.753	3.391	120.17
	-1.253	3.387	122.91
	-0.753	3.389	129.63
	-0.253	3.399	148.83
	0.247	3.375	132.8
	0.747	3.393	123.27
	1.247	3.375	119.05
	1.747	3.375	103.63
	2.247	3.375	115.46
	2.247	3.875	125.55
	1.747	3.875	125.55
	1.247	3.875	124.08
	0.747	3.875	122.02
	0.247	3.898	124.91
	-0.253	3.875	129.25
	-0.753	3.903	122.91
	-1.253	3.892	124.36
	-1.753	3.875	113.68
	-2.253	3.875	109.57
	-2.253	4.387	114.73
	-1.753	4.375	119.31
	-1.253	4.375	116.7
	-0.753	4.375	123.27
	-0.253	4.375	130.71
	0.247	4.375	130.32
	0.747	4.375	129.83
	1.247	4.375	122.37
	1.747	4.375	119.31
	2.247	4.375	115.46
	2.247	4.875	116.95
	1.747	4.875	116.95
	1.247	4.875	115.46
	0.747	4.875	125.28
	0.247	4.885	128.48
	-0.253	4.875	129.73
	-0.753	4.875	124.27
	-1.253	4.875	118.29
	-1.753	4.875	118.89
	-2.253	4.875	114.89
	-2.253	5.375	120.7
	-1.753	5.375	119.31
	-1.253	5.375	120.35
	-0.753	5.375	127.33
	-0.253	5.375	134.32
	0.247	5.375	132.3
	0.747	5.375	126.86
	1.247	5.375	127.62
	1.747	5.375	109.95
	2.247	5.375	121.05
	2.247	5.875	123.27
	1.747	5.875	121.31
	1.247	5.875	121.84
	0.747	5.875	126.39
	0.247	5.875	127.43
	-0.253	5.875	128.96
	-0.753	5.875	127.24
	-1.253	5.875	116.45
	-1.753	5.875	117.87
	-2.253	5.875	109.72
	-2.253	6.375	116.86
	-1.753	6.375	97.84
	-1.253	6.375	122.46
	-0.753	6.375	130.12
	-0.253	6.375	132.7
	0.247	6.375	132.2
	0.747	6.375	128.28
	1.247	6.375	121.93
	1.747	6.375	110.56
	2.247	6.375	117.87
	2.247	6.875	122.46
	1.747	6.875	118.37
	1.247	6.875	114.57
	0.747	6.875	127.14
	0.247	6.875	130.91
	-0.253	6.875	129.25
	-0.753	6.875	122.64
	-1.253	6.875	123
	-1.753	6.875	123.27
	-2.253	6.875	107.93
	-4.753	7.375	124.91
	-4.253	7.375	114.08
	-2.253	7.375	121.49
	-1.753	7.375	123.99
	-1.253	7.375	123
	-0.753	7.375	126.58
	-0.253	7.375	130.71
	0.247	7.375	130.41
	0.747	7.375	130.02
	1.247	7.375	120.17
	1.747	7.375	127.42
	2.247	7.375	119.48
	4.747	7.875	122.2
	4.247	7.875	126.67
	3.747	7.875	117.53
	3.247	7.875	132.1
	2.747	7.875	131.8
	2.247	7.875	117.36
	1.747	7.875	112.89
	1.247	7.875	115.54
	0.747	7.875	129.15
	0.247	7.875	130.81
	-0.253	7.875	138.31
	-0.753	7.875	130.91
	-1.253	7.875	116.2
	-1.753	7.875	112.18
	-2.253	7.875	124.54
	-2.753	7.875	121.49
	-3.253	7.875	123.27
	-3.753	7.875	116.12
	-4.253	7.875	112.58
	-4.753	7.875	109.72
	-4.753	8.375	120.35
	-4.253	8.375	127.05
	-3.753	8.375	110.71
	-3.253	8.375	125.37
	-2.753	8.375	129.83
	-2.253	8.375	115.05
	-1.753	8.375	148.71
	-1.253	8.375	125.83
	-0.753	8.375	131.5
	-0.253	8.375	132.7
	0.247	8.375	128.86
	0.747	8.375	132
	1.247	8.375	126.77
	1.747	8.375	127.24
	2.247	8.375	125.92
	2.747	8.375	128.67
	3.247	8.375	125.92
	3.747	8.375	124.17
	4.247	8.375	119.74
	4.747	8.375	122.91
	5.247	8.375	109.04
	15.247	8.875	48.52
	14.747	8.875	84.17
	14.247	8.875	60.85
	13.747	8.875	78.94
	13.247	8.875	78.48
	12.747	8.875	77.7
	12.247	8.875	68.32
	11.747	8.875	59.11
	11.247	8.875	66.65
	10.747	8.875	80.92
	10.247	8.875	103.15
	9.747	8.875	71.28
	9.247	8.875	65.41
	8.747	8.875	69.68
	8.247	8.875	133.3
	7.747	8.875	134.22
	7.247	8.875	133.81
	6.747	8.875	106.1
	6.247	8.875	131.9
	5.747	8.875	150.03
	5.247	8.875	126.39
	4.747	8.875	127.9
	4.247	8.875	128
	3.747	8.875	126.2
	3.247	8.875	123.72
	2.747	8.875	127.24
	2.247	8.875	133.2
	1.747	8.875	126.02
	1.247	8.875	132.1
	0.747	8.875	133.71
	0.247	8.875	97.65
	-0.253	8.875	120.18
	-0.753	8.875	134.12
	-1.253	8.875	130.91
	-1.753	8.875	114.16
	-2.253	8.875	115.22
	-2.753	8.875	122.91
	-3.253	8.875	121.93
	-3.753	8.875	111.56
	-4.253	8.875	127.61
	-4.753	8.875	122.64
	-5.253	8.875	123.54
	-5.753	8.875	126.77
	-6.253	8.875	129.44
	-6.753	8.875	136.82
	-7.253	8.875	115.14
	-7.753	8.875	105.53
	-8.253	8.875	96.39
	-8.753	8.875	93.41
	-9.253	8.875	117.7
	-9.753	8.875	107.49
	-10.253	8.875	99.52
	-10.753	8.875	89.66
	-11.253	8.875	78.61
	-11.753	8.875	91.94
	-12.253	8.875	48.94
	-12.753	8.875	59.59
	-13.253	8.875	66.68
	-13.753	8.875	76.28
	-14.253	8.875	92.64
	-14.753	8.875	53.19
	-15.253	8.875	62.78
	-15.253	9.375	66.57
	-14.753	9.375	62.03
	-14.253	9.375	67.19
	-13.753	9.375	73.01
	-13.253	9.375	64.82
	-12.753	9.375	64.92
	-12.253	9.375	54.65
	-11.753	9.375	59.9
	-11.253	9.375	59.71
	-10.753	9.375	82.67
	-10.253	9.375	76.46
	-9.754	9.393	114.57
	-9.253	9.375	114.65
	-8.753	9.375	123.54
	-8.253	9.375	103.01
	-7.753	9.375	97.21
	-7.253	9.375	104.82
	-6.753	9.375	133.1
	-6.253	9.375	140.14
	-5.753	9.375	137.66
	-5.253	9.375	131
	-4.753	9.375	119.57
	-4.253	9.375	128.38
	-3.753	9.375	132.2
	-3.253	9.375	123.81
	-2.753	9.375	126.02
	-2.253	9.375	133.61
	-1.753	9.375	126.11
	-1.253	9.375	133.51
	-0.753	9.375	129.44
	-0.253	9.375	71.16
	0.247	9.375	86.51
	0.747	9.375	123.9
	1.247	9.375	135.77
	1.747	9.375	131.5
	2.247	9.375	132.8
	2.747	9.375	123.54
	3.247	9.375	113.68
	3.747	9.375	125.18
	4.247	9.375	126.58
	4.747	9.375	125.09
	5.247	9.375	128.09
	5.747	9.375	122.37
	6.247	9.375	140.25
	6.747	9.375	129.44
	7.247	9.375	137.03
	7.747	9.375	125.09
	8.247	9.375	58.78
	8.747	9.375	56.45
	9.247	9.375	57.18
	9.747	9.375	56.99
	10.247	9.375	72.93
	10.747	9.375	85.98
	11.247	9.375	94.43
	11.747	9.375	54.44
	12.247	9.375	68.32
	12.747	9.375	70.61
	13.247	9.375	41.28
	13.747	9.375	58.55
	14.247	9.375	60.05
	14.747	9.375	44.77
	15.247	9.375	39.72
	15.747	9.375	35.93
	15.747	9.875	38.73
	15.247	9.875	44.63
	14.747	9.875	38.48
	14.247	9.875	123.72
	13.747	9.875	54.95
	13.247	9.875	83.02
	12.747	9.875	42.64
	12.247	9.875	54.39
	11.747	9.875	64.27
	11.247	9.875	90.11
	10.747	9.875	63.27
	10.247	9.875	50.02
	9.747	9.875	66.47
	9.247	9.875	106.25
	8.747	9.875	55.05
	8.247	9.875	51.55
	7.747	9.875	59.93
	7.247	9.875	129.63
	6.747	9.875	132.2
	6.247	9.875	134.53
	5.747	9.875	137.66
	5.247	9.875	133.61
	4.747	9.875	130.51
	4.247	9.875	131.6
	3.747	9.875	133.2
	3.247	9.875	131.8
	2.747	9.875	133.3
	2.247	9.875	132.2
	1.747	9.875	133.61
	1.247	9.875	126.2
	0.747	9.875	76.2
	0.247	9.875	72.44
	-0.253	9.875	60.05
	-0.753	9.875	95.04
	-1.253	9.875	127.05
	-1.753	9.875	134.02
	-2.253	9.875	129.73
	-2.753	9.875	126.48
	-3.253	9.875	128.09
	-3.753	9.875	131.2
	-4.253	9.875	129.63
	-4.753	9.875	130.41
	-5.253	9.875	129.83
	-5.753	9.875	133.1
	-6.253	9.875	132.1
	-6.753	9.875	115.62
	-7.253	9.875	102.94
	-7.753	9.875	104.61
	-8.253	9.875	103.42
	-8.753	9.875	112.73
	-9.253	9.875	101.51
	-9.753	9.875	87.15
	-10.253	9.875	52.11
	-10.753	9.875	56.54
	-11.253	9.875	69.87
	-11.753	9.875	57.87
	-12.253	9.875	76.72
	-12.753	9.875	85.72
	-13.253	9.875	61.55
	-13.753	9.875	59.38
	-14.253	9.875	67.88
	-14.753	9.875	51.33
	-15.253	9.875	53.48
	-15.753	9.875	40.37
	-15.753	10.375	36.94
	-15.253	10.375	83.47
	-14.753	10.375	58.02
	-14.253	10.375	41.16
	-13.753	10.375	65.51
	-13.253	10.375	80.87
	-12.753	10.375	58.99
	-12.253	10.375	42.24
	-11.753	10.375	59.71
	-11.253	10.375	49.38
	-10.753	10.375	70.26
	-10.253	10.375	46.87
	-9.753	10.375	55.08
	-9.253	10.375	58.37
	-8.753	10.375	113.13
	-8.253	10.375	125.74
	-7.753	10.375	120.09
	-7.253	10.375	99
	-6.753	10.375	127.05
	-6.253	10.375	130.22
	-5.753	10.375	134.12
	-5.253	10.375	135.25
	-4.753	10.375	141.35
	-4.253	10.375	130.51
	-3.753	10.375	131.3
	-3.253	10.375	133.3
	-2.753	10.375	136.19
	-2.253	10.375	132.4
	-1.753	10.375	132.2
	-1.253	10.375	92.47
	-0.753	10.375	73.63
	-0.253	10.375	70.73
	0.247	10.375	43.65
	0.747	10.368	53.19
	1.247	10.375	54.12
	1.747	10.375	99.39
	2.247	10.375	136.71
	2.747	10.375	135.67
	3.247	10.375	134.94
	3.747	10.375	137.98
	4.247	10.375	140.36
	4.747	10.375	140.25
	5.247	10.375	132.5
	5.747	10.375	129.34
	6.247	10.375	132.2
	6.747	10.375	114.65
	7.247	10.375	79.17
	7.747	10.375	66.36
	8.247	10.375	59.5
	8.747	10.375	103.01
	9.247	10.375	80.53
	9.747	10.375	46.68
	10.247	10.375	64.72
	10.747	10.375	64.96
	11.247	10.375	72.89
	11.747	10.375	94.37
	12.247	10.375	81.11
	12.747	10.375	83.61
	13.247	10.375	43.16
	13.747	10.375	90.39
	14.247	10.375	81.83
	14.747	10.375	35.27
	15.247	10.373	56.31
	15.747	10.375	56.82
	15.747	10.865	50.23
	15.247	10.868	46.14
	14.747	10.875	36.24
	14.247	10.875	60.67
	13.747	10.872	41.97
	13.247	10.875	48.7
	12.747	10.875	41.16
	12.247	10.875	81.3
	11.747	10.875	62.94
	11.247	10.875	75.11
	10.747	10.875	65.97
	10.247	10.875	74.18
	9.747	10.875	51.67
	9.247	10.875	60.98
	8.747	10.875	49.86
	8.247	10.875	65.3
	7.747	10.875	53.27
	7.247	10.875	53.6
	6.747	10.875	121.22
	6.247	10.875	90.17
	5.747	10.875	127.43
	5.247	10.875	132.5
	4.747	10.875	133.41
	4.247	10.875	136.71
	3.747	10.875	137.66
	3.247	10.875	132.5
	2.747	10.875	96.58
	2.247	10.875	67.51
	1.747	10.875	68.85
	1.247	10.875	49.26
	0.747	10.875	38.14
	0.247	10.875	50.82
	-0.253	10.875	39.83
	-0.753	10.875	47.84
	-1.253	10.875	83.56
	-1.753	10.875	68.58
	-2.253	10.875	86.35
	-2.753	10.875	124.17
	-3.253	10.875	129.24
	-3.753	10.875	136.5
	-4.253	10.875	131.1
	-4.753	10.875	135.98
	-5.253	10.875	122.91
	-5.753	10.875	132.6
	-6.253	10.875	87.15
	-6.753	10.875	101.24
	-7.253	10.875	97.08
	-7.753	10.875	114.81
	-8.253	10.875	99.13
	-8.753	10.875	90.96
	-9.253	10.875	49.06
	-9.753	10.875	71.08
	-10.253	10.875	63.5
	-10.753	10.875	59.23
	-11.253	10.875	55.93
	-11.753	10.875	56.4
	-12.253	10.875	57.64
	-12.753	10.875	63.53
	-13.253	10.875	50.99
	-13.753	10.875	63.54
	-14.253	10.875	49.08
	-14.754	10.875	72.6
	-15.253	10.875	37.51
	-15.753	10.875	39.95
	-15.753	11.375	38.03
	-15.253	11.375	40.85
	-14.753	11.375	56.68
	-14.253	11.375	60.76
	-13.753	11.375	64.45
	-13.253	11.367	50.51
	-12.753	11.375	52.51
	-12.253	11.375	54.97
	-11.753	11.375	54.65
	-11.253	11.375	92.23
	-10.753	11.375	55.38
	-10.246	11.375	69.72
	-9.753	11.375	49.95
	-9.253	11.375	57.7
	-8.753	11.375	45.12
	-8.247	11.368	58.25
	-7.753	11.375	67.44
	-7.253	11.375	69.64
	-6.753	11.375	70.26
	-6.253	11.375	55.98
	-5.753	11.362	48.63
	-5.243	11.351	54.15
	-4.753	11.375	65.51
	-4.242	11.368	67.8
	-3.753	11.375	78.34
	-3.253	11.375	60.48
	-2.753	11.375	56.7
	-2.253	11.375	48.7
	-1.753	11.356	41.51
	-1.253	11.375	38.26
	-0.753	11.375	43.18
	-0.253	11.367	42.13
	0.247	11.365	46.45
	0.747	11.375	85.15
	1.247	11.375	72.52
	1.747	11.375	75.41
	2.247	11.375	65.37
	2.747	11.375	62.41
	3.247	11.375	72.48
	3.747	11.375	79.68
	4.247	11.375	91.59
	4.747	11.375	58.9
	5.247	11.375	57.24
	5.747	11.367	64.82
	6.247	11.375	50
	6.747	11.375	40.62
	7.247	11.375	61.48
	7.747	11.365	66.75
	8.247	11.375	77.75
	8.747	11.375	53.07
	9.247	11.357	60.36
	9.747	11.375	102.32
	10.247	11.375	66.5
	10.747	11.375	68.96
	11.247	11.375	162.36
	11.747	11.375	66.72
	12.247	11.375	61.96
	12.747	11.375	54.63
	13.247	11.375	93.65
	13.747	11.363	37.03
	14.247	11.363	71.71
	14.747	11.366	66.21
	15.247	11.375	57.82
	14.747	11.865	62.19
	14.247	11.875	45.35
	13.747	11.862	42.71
	13.247	11.875	42.75
	12.747	11.871	46.39
	12.247	11.875	57.19
	11.747	11.875	51.47
	11.247	11.875	64.48
	10.747	11.875	56.73
	10.247	11.875	54.39
	9.747	11.875	77.8
	9.247	11.875	55.51
	8.747	11.875	65.1
	8.247	11.875	84.99
	7.747	11.875	62.64
	7.247	11.875	47
	6.747	11.875	77.17
	6.247	11.875	69.99
	5.747	11.875	53.63
	5.247	11.875	54.31
	4.747	11.875	60.76
	4.247	11.875	64.48
	3.747	11.875	44.91
	3.247	11.875	50.47
	2.747	11.875	44.87
	2.247	11.875	60.17
	1.747	11.875	51.96
	1.247	11.875	40.66
	0.747	11.875	37.28
	0.247	11.875	60.17
	-0.253	11.875	38.26
	-0.753	11.871	44.13
	-1.253	11.875	37.49
	-1.753	11.875	39.49
	-2.253	11.864	64.07
	-2.753	11.875	38.45
	-3.253	11.875	44.87
	-3.753	11.875	50.09
	-4.253	11.875	53.81
	-4.753	11.875	60.88
	-5.253	11.875	62.48
	-5.753	11.875	53.47
	-6.253	11.875	50.21
	-6.753	11.875	41.19
	-7.253	11.875	64.55
	-7.753	11.875	45.79
	-8.253	11.865	45.79
	-8.753	11.862	38.86
	-9.253	11.875	53.89
	-9.753	11.875	37.16
	-10.253	11.875	46.77
	-10.753	11.875	38.94
	-11.253	11.875	60.14
	-11.753	11.875	50.8
	-12.253	11.875	55.27
	-12.753	11.875	58.25
	-13.253	11.875	52.84
	-13.753	11.875	52.79
	-14.253	11.875	53.04
	-14.753	11.875	39.44
	-15.253	11.875	46.89
	-15.753	11.875	52.48

## Sheet: Figure 4
XRD	2θ	Recycle	Intensity (a.u.)	Upcycle	Intensity (a.u.)
	10		0.105		30.149
	10.02		0.101		30.123
	10.04		0.098		30.088
	10.06		0.095		30.107
	10.08		0.093		30.115
	10.1		0.091		30.097
	10.12		0.09		30.101
	10.14		0.089		30.104
	10.16		0.089		30.076
	10.18		0.089		30.036
	10.2		0.089		30.049
	10.22		0.089		30.037
	10.24		0.09		30.069
	10.26		0.091		30.092
	10.28		0.094		30.066
	10.3		0.099		30.061
	10.32		0.106		30.066
	10.34		0.115		30.074
	10.36		0.125		30.104
	10.38		0.136		30.101
	10.4		0.145		30.063
	10.42		0.151		30.05
	10.44		0.155		30.088
	10.46		0.155		30.139
	10.48		0.153		30.137
	10.5		0.149		30.137
	10.52		0.145		30.14
	10.54		0.142		30.141
	10.56		0.141		30.124
	10.58		0.141		30.118
	10.6		0.144		30.1
	10.62		0.147		30.084
	10.64		0.151		30.061
	10.66		0.155		30.058
	10.68		0.157		30.065
	10.7		0.159		30.043
	10.72		0.159		30.056
	10.74		0.158		30.057
	10.76		0.156		30.073
	10.78		0.152		30.108
	10.8		0.148		30.12
	10.82		0.144		30.104
	10.84		0.139		30.117
	10.86		0.134		30.107
	10.88		0.13		30.08
	10.9		0.127		30.092
	10.92		0.125		30.088
	10.94		0.124		30.089
	10.96		0.124		30.082
	10.98		0.124		30.045
	11		0.126		30.049
	11.02		0.127		30.096
	11.04		0.13		30.145
	11.06		0.133		30.169
	11.08		0.137		30.161
	11.1		0.143		30.161
	11.12		0.149		30.186
	11.14		0.155		30.205
	11.16		0.162		30.197
	11.18		0.168		30.224
	11.2		0.173		30.206
	11.22		0.176		30.188
	11.24		0.177		30.166
	11.26		0.176		30.138
	11.28		0.173		30.118
	11.3		0.168		30.129
	11.32		0.162		30.152
	11.34		0.156		30.172
	11.36		0.149		30.195
	11.38		0.143		30.217
	11.4		0.138		30.184
	11.42		0.135		30.117
	11.44		0.134		30.082
	11.46		0.136		30.104
	11.48		0.138		30.114
	11.5		0.143		30.091
	11.52		0.148		30.093
	11.54		0.153		30.116
	11.56		0.159		30.195
	11.58		0.165		30.225
	11.6		0.171		30.228
	11.62		0.177		30.224
	11.64		0.181		30.241
	11.66		0.185		30.235
	11.68		0.188		30.224
	11.7		0.189		30.237
	11.72		0.188		30.264
	11.74		0.187		30.219
	11.76		0.186		30.21
	11.78		0.185		30.201
	11.8		0.185		30.189
	11.82		0.186		30.202
	11.84		0.189		30.205
	11.86		0.194		30.235
	11.88		0.2		30.222
	11.9		0.208		30.179
	11.92		0.217		30.16
	11.94		0.225		30.159
	11.96		0.233		30.147
	11.98		0.24		30.109
	12		0.244		30.071
	12.02		0.246		30.058
	12.04		0.245		30.079
	12.06		0.244		30.117
	12.08		0.242		30.133
	12.1		0.241		30.148
	12.12		0.24		30.169
	12.14		0.241		30.125
	12.16		0.242		30.106
	12.18		0.243		30.1
	12.2		0.243		30.076
	12.22		0.244		30.104
	12.24		0.245		30.163
	12.26		0.247		30.206
	12.28		0.248		30.207
	12.3		0.25		30.194
	12.32		0.251		30.212
	12.34		0.251		30.197
	12.36		0.249		30.17
	12.38		0.247		30.189
	12.4		0.243		30.192
	12.42		0.239		30.204
	12.44		0.234		30.226
	12.46		0.23		30.224
	12.48		0.225		30.192
	12.5		0.221		30.165
	12.52		0.216		30.159
	12.54		0.212		30.146
	12.56		0.208		30.145
	12.58		0.205		30.157
	12.6		0.203		30.154
	12.62		0.202		30.163
	12.64		0.203		30.197
	12.66		0.206		30.199
	12.68		0.211		30.175
	12.7		0.217		30.171
	12.72		0.224		30.164
	12.74		0.233		30.175
	12.76		0.244		30.171
	12.78		0.255		30.196
	12.8		0.267		30.21
	12.82		0.278		30.203
	12.84		0.289		30.218
	12.86		0.297		30.277
	12.88		0.301		30.273
	12.9		0.3		30.259
	12.92		0.293		30.23
	12.94		0.282		30.221
	12.96		0.267		30.24
	12.98		0.251		30.233
	13		0.234		30.251
	13.02		0.218		30.318
	13.04		0.205		30.363
	13.06		0.195		30.325
	13.08		0.186		30.277
	13.1		0.179		30.282
	13.12		0.174		30.317
	13.14		0.17		30.328
	13.16		0.169		30.304
	13.18		0.17		30.291
	13.2		0.173		30.285
	13.22		0.178		30.269
	13.24		0.186		30.252
	13.26		0.194		30.228
	13.28		0.204		30.171
	13.3		0.213		30.15
	13.32		0.222		30.173
	13.34		0.229		30.201
	13.36		0.235		30.232
	13.38		0.238		30.236
	13.4		0.24		30.224
	13.42		0.239		30.173
	13.44		0.236		30.168
	13.46		0.231		30.242
	13.48		0.225		30.273
	13.5		0.219		30.271
	13.52		0.213		30.25
	13.54		0.208		30.229
	13.56		0.204		30.215
	13.58		0.202		30.215
	13.6		0.201		30.242
	13.62		0.201		30.258
	13.64		0.202		30.257
	13.66		0.204		30.258
	13.68		0.205		30.242
	13.7		0.207		30.245
	13.72		0.209		30.251
	13.74		0.212		30.258
	13.76		0.215		30.243
	13.78		0.219		30.235
	13.8		0.225		30.234
	13.82		0.231		30.226
	13.84		0.239		30.219
	13.86		0.246		30.226
	13.88		0.253		30.267
	13.9		0.258		30.264
	13.92		0.262		30.244
	13.94		0.263		30.209
	13.96		0.263		30.196
	13.98		0.261		30.198
	14		0.258		30.194
	14.02		0.255		30.197
	14.04		0.253		30.2
	14.06		0.252		30.219
	14.08		0.252		30.224
	14.1		0.254		30.233
	14.12		0.258		30.23
	14.14		0.261		30.207
	14.16		0.264		30.209
	14.18		0.266		30.219
	14.2		0.267		30.246
	14.22		0.266		30.289
	14.24		0.264		30.286
	14.26		0.262		30.247
	14.28		0.26		30.252
	14.3		0.26		30.278
	14.32		0.262		30.281
	14.34		0.266		30.26
	14.36		0.273		30.273
	14.38		0.281		30.277
	14.4		0.29		30.279
	14.42		0.299		30.295
	14.44		0.306		30.304
	14.46		0.312		30.29
	14.48		0.315		30.275
	14.5		0.314		30.266
	14.52		0.312		30.273
	14.54		0.307		30.262
	14.56		0.3		30.284
	14.58		0.293		30.3
	14.6		0.286		30.29
	14.62		0.28		30.292
	14.64		0.276		30.29
	14.66		0.274		30.291
	14.68		0.274		30.264
	14.7		0.277		30.28
	14.72		0.281		30.306
	14.74		0.287		30.309
	14.76		0.295		30.291
	14.78		0.304		30.286
	14.8		0.313		30.259
	14.82		0.322		30.288
	14.84		0.331		30.318
	14.86		0.338		30.315
	14.88		0.343		30.288
	14.9		0.348		30.269
	14.92		0.351		30.266
	14.94		0.353		30.302
	14.96		0.354		30.329
	14.98		0.354		30.299
	15		0.353		30.275
	15.02		0.349		30.275
	15.04		0.344		30.286
	15.06		0.338		30.312
	15.08		0.332		30.329
	15.1		0.327		30.316
	15.12		0.324		30.283
	15.14		0.325		30.269
	15.16		0.328		30.274
	15.18		0.334		30.292
	15.2		0.341		30.277
	15.22		0.347		30.257
	15.24		0.353		30.261
	15.26		0.356		30.274
	15.28		0.357		30.33
	15.3		0.357		30.369
	15.32		0.356		30.384
	15.34		0.354		30.382
	15.36		0.354		30.407
	15.38		0.355		30.421
	15.4		0.359		30.395
	15.42		0.363		30.354
	15.44		0.369		30.349
	15.46		0.376		30.344
	15.48		0.383		30.348
	15.5		0.388		30.373
	15.52		0.393		30.382
	15.54		0.396		30.378
	15.56		0.397		30.364
	15.58		0.397		30.376
	15.6		0.396		30.364
	15.62		0.393		30.352
	15.64		0.39		30.371
	15.66		0.387		30.347
	15.68		0.386		30.314
	15.7		0.385		30.298
	15.72		0.386		30.332
	15.74		0.388		30.381
	15.76		0.391		30.394
	15.78		0.392		30.411
	15.8		0.393		30.394
	15.82		0.392		30.34
	15.84		0.389		30.34
	15.86		0.385		30.332
	15.88		0.38		30.33
	15.9		0.376		30.347
	15.92		0.372		30.363
	15.94		0.369		30.364
	15.96		0.367		30.354
	15.98		0.367		30.358
	16		0.368		30.345
	16.02		0.37		30.343
	16.04		0.373		30.338
	16.06		0.376		30.331
	16.08		0.379		30.294
	16.1		0.381		30.296
	16.12		0.382		30.319
	16.14		0.383		30.329
	16.16		0.383		30.32
	16.18		0.384		30.333
	16.2		0.386		30.363
	16.22		0.389		30.359
	16.24		0.393		30.35
	16.26		0.398		30.371
	16.28		0.403		30.36
	16.3		0.409		30.344
	16.32		0.413		30.359
	16.34		0.416		30.402
	16.36		0.416		30.433
	16.38		0.414		30.469
	16.4		0.409		30.456
	16.42		0.403		30.448
	16.44		0.397		30.47
	16.46		0.391		30.468
	16.48		0.386		30.439
	16.5		0.383		30.463
	16.52		0.381		30.458
	16.54		0.38		30.432
	16.56		0.379		30.419
	16.58		0.379		30.44
	16.6		0.378		30.445
	16.62		0.377		30.441
	16.64		0.375		30.439
	16.66		0.374		30.421
	16.68		0.373		30.422
	16.7		0.374		30.449
	16.72		0.376		30.42
	16.74		0.38		30.419
	16.76		0.387		30.438
	16.78		0.396		30.44
	16.8		0.407		30.467
	16.82		0.418		30.47
	16.84		0.429		30.446
	16.86		0.439		30.445
	16.88		0.447		30.46
	16.9		0.454		30.438
	16.92		0.461		30.471
	16.94		0.466		30.516
	16.96		0.471		30.535
	16.98		0.477		30.512
	17		0.482		30.471
	17.02		0.488		30.459
	17.04		0.494		30.464
	17.06		0.5		30.452
	17.08		0.504		30.466
	17.1		0.506		30.463
	17.12		0.506		30.459
	17.14		0.503		30.457
	17.16		0.498		30.464
	17.18		0.492		30.471
	17.2		0.485		30.493
	17.22		0.478		30.501
	17.24		0.472		30.501
	17.26		0.469		30.493
	17.28		0.469		30.458
	17.3		0.473		30.445
	17.32		0.479		30.461
	17.34		0.488		30.463
	17.36		0.496		30.466
	17.38		0.504		30.46
	17.4		0.509		30.473
	17.42		0.511		30.487
	17.44		0.51		30.496
	17.46		0.505		30.515
	17.48		0.498		30.524
	17.5		0.488		30.547
	17.52		0.478		30.532
	17.54		0.469		30.549
	17.56		0.46		30.553
	17.58		0.455		30.537
	17.6		0.453		30.54
	17.62		0.453		30.518
	17.64		0.457		30.505
	17.66		0.463		30.498
	17.68		0.469		30.503
	17.7		0.476		30.532
	17.72		0.482		30.553
	17.74		0.486		30.55
	17.76		0.49		30.504
	17.78		0.494		30.479
	17.8		0.497		30.469
	17.82		0.501		30.482
	17.84		0.505		30.525
	17.86		0.51		30.567
	17.88		0.515		30.575
	17.9		0.521		30.571
	17.92		0.527		30.57
	17.94		0.533		30.582
	17.96		0.538		30.606
	17.98		0.541		30.587
	18		0.541		30.569
	18.02		0.539		30.575
	18.04		0.535		30.606
	18.06		0.528		30.656
	18.08		0.521		30.647
	18.1		0.513		30.608
	18.12		0.505		30.601
	18.14		0.498		30.622
	18.16		0.493		30.649
	18.18		0.489		30.651
	18.2		0.486		30.657
	18.22		0.484		30.663
	18.24		0.485		30.65
	18.26		0.487		30.661
	18.28		0.492		30.693
	18.3		0.498		30.717
	18.32		0.505		30.694
	18.34		0.512		30.664
	18.36		0.517		30.633
	18.38		0.52		30.617
	18.4		0.52		30.628
	18.42		0.518		30.647
	18.44		0.513		30.669
	18.46		0.508		30.696
	18.48		0.502		30.674
	18.5		0.498		30.653
	18.52		0.496		30.676
	18.54		0.496		30.7
	18.56		0.497		30.721
	18.58		0.5		30.722
	18.6		0.504		30.742
	18.62		0.508		30.762
	18.64		0.513		30.798
	18.66		0.519		30.79
	18.68		0.525		30.772
	18.7		0.532		30.759
	18.72		0.539		30.769
	18.74		0.546		30.814
	18.76		0.552		30.82
	18.78		0.556		30.827
	18.8		0.559		30.838
	18.82		0.561		30.842
	18.84		0.561		30.849
	18.86		0.56		30.851
	18.88		0.559		30.866
	18.9		0.557		30.899
	18.92		0.554		30.949
	18.94		0.551		30.987
	18.96		0.547		30.965
	18.98		0.544		30.967
	19		0.54		30.962
	19.02		0.538		30.951
	19.04		0.538		30.957
	19.06		0.539		30.961
	19.08		0.542		30.965
	19.1		0.546		30.985
	19.12		0.55		31.035
	19.14		0.553		31.062
	19.16		0.555		31.083
	19.18		0.555		31.075
	19.2		0.555		31.054
	19.22		0.554		31.066
	19.24		0.553		31.082
	19.26		0.554		31.104
	19.28		0.555		31.11
	19.3		0.557		31.141
	19.32		0.558		31.169
	19.34		0.56		31.181
	19.36		0.562		31.169
	19.38		0.564		31.175
	19.4		0.567		31.191
	19.42		0.57		31.186
	19.44		0.574		31.192
	19.46		0.578		31.19
	19.48		0.583		31.212
	19.5		0.589		31.224
	19.52		0.595		31.226
	19.54		0.6		31.251
	19.56		0.605		31.265
	19.58		0.611		31.301
	19.6		0.616		31.358
	19.62		0.622		31.38
	19.64		0.628		31.38
	19.66		0.636		31.386
	19.68		0.645		31.415
	19.7		0.655		31.428
	19.72		0.664		31.408
	19.74		0.673		31.406
	19.76		0.68		31.433
	19.78		0.686		31.489
	19.8		0.69		31.507
	19.82		0.694		31.555
	19.84		0.696		31.6
	19.86		0.697		31.605
	19.88		0.698		31.61
	19.9		0.699		31.602
	19.92		0.699		31.632
	19.94		0.699		31.674
	19.96		0.698		31.714
	19.98		0.698		31.741
	20		0.698		31.748
	20.02		0.698		31.805
	20.04		0.699		31.812
	20.06		0.701		31.778
	20.08		0.703		31.767
	20.1		0.705		31.823
	20.12		0.706		31.84
	20.14		0.707		31.88
	20.16		0.707		31.855
	20.18		0.706		31.819
	20.2		0.703		31.863
	20.22		0.701		31.901
	20.24		0.698		31.917
	20.26		0.696		31.979
	20.28		0.695		31.981
	20.3		0.695		31.942
	20.32		0.697		31.964
	20.34		0.7		32.038
	20.36		0.705		32.042
	20.38		0.711		32.076
	20.4		0.718		32.121
	20.42		0.725		32.168
	20.44		0.733		32.174
	20.46		0.74		32.145
	20.48		0.747		32.136
	20.5		0.753		32.155
	20.52		0.759		32.234
	20.54		0.765		32.346
	20.56		0.771		32.411
	20.58		0.777		32.422
	20.6		0.783		32.445
	20.62		0.789		32.487
	20.64		0.795		32.523
	20.66		0.801		32.557
	20.68		0.805		32.604
	20.7		0.808		32.641
	20.72		0.811		32.63
	20.74		0.813		32.646
	20.76		0.815		32.645
	20.78		0.819		32.63
	20.8		0.825		32.645
	20.82		0.833		32.707
	20.84		0.842		32.773
	20.86		0.853		32.815
	20.88		0.865		32.84
	20.9		0.876		32.827
	20.92		0.887		32.874
	20.94		0.897		32.928
	20.96		0.907		33.01
	20.98		0.916		33.07
	21		0.926		33.084
	21.02		0.934		33.07
	21.04		0.942		33.13
	21.06		0.949		33.152
	21.08		0.955		33.157
	21.1		0.959		33.194
	21.12		0.96		33.21
	21.14		0.96		33.242
	21.16		0.957		33.266
	21.18		0.954		33.278
	21.2		0.95		33.348
	21.22		0.946		33.41
	21.24		0.944		33.439
	21.26		0.944		33.466
	21.28		0.948		33.502
	21.3		0.954		33.543
	21.32		0.963		33.564
	21.34		0.974		33.627
	21.36		0.987		33.655
	21.38		1		33.683
	21.4		1.013		33.777
	21.42		1.024		33.826
	21.44		1.034		33.791
	21.46		1.042		33.828
	21.48		1.05		33.877
	21.5		1.056		33.93
	21.52		1.062		33.991
	21.54		1.068		33.961
	21.56		1.076		33.96
	21.58		1.086		33.992
	21.6		1.098		34.029
	21.62		1.112		34.066
	21.64		1.129		34.088
	21.66		1.147		34.117
	21.68		1.166		34.176
	21.7		1.184		34.215
	21.72		1.201		34.257
	21.74		1.217		34.28
	21.76		1.231		34.328
	21.78		1.243		34.385
	21.8		1.254		34.418
	21.82		1.265		34.412
	21.84		1.274		34.468
	21.86		1.282		34.498
	21.88		1.289		34.54
	21.9		1.294		34.583
	21.92		1.298		34.633
	21.94		1.302		34.722
	21.96		1.306		34.861
	21.98		1.312		34.934
	22		1.319		34.95
	22.02		1.329		34.944
	22.04		1.341		34.986
	22.06		1.354		34.966
	22.08		1.368		34.97
	22.1		1.384		35.046
	22.12		1.4		35.086
	22.14		1.417		35.108
	22.16		1.436		35.178
	22.18		1.456		35.183
	22.2		1.479		35.145
	22.22		1.503		35.211
	22.24		1.529		35.254
	22.26		1.555		35.335
	22.28		1.58		35.446
	22.3		1.603		35.452
	22.32		1.624		35.483
	22.34		1.642		35.568
	22.36		1.658		35.553
	22.38		1.671		35.551
	22.4		1.683		35.616
	22.42		1.696		35.622
	22.44		1.709		35.649
	22.46		1.724		35.731
	22.48		1.741		35.731
	22.5		1.759		35.802
	22.52		1.777		35.837
	22.54		1.794		35.823
	22.56		1.809		35.828
	22.58		1.823		35.833
	22.6		1.834		35.89
	22.62		1.845		35.933
	22.64		1.857		36.042
	22.66		1.872		36.105
	22.68		1.889		36.131
	22.7		1.911		36.213
	22.72		1.936		36.253
	22.74		1.963		36.359
	22.76		1.991		36.471
	22.78		2.018		36.557
	22.8		2.042		36.648
	22.82		2.065		36.674
	22.84		2.083		36.689
	22.86		2.099		36.723
	22.88		2.112		36.788
	22.9		2.123		36.832
	22.92		2.134		36.857
	22.94		2.144		36.882
	22.96		2.156		36.904
	22.98		2.169		36.969
	23		2.185		37.066
	23.02		2.202		37.086
	23.04		2.221		37.124
	23.06		2.24		37.248
	23.08		2.258		37.295
	23.1		2.275		37.326
	23.12		2.29		37.35
	23.14		2.303		37.362
	23.16		2.314		37.38
	23.18		2.325		37.417
	23.2		2.337		37.509
	23.22		2.356		37.613
	23.24		2.381		37.657
	23.26		2.412		37.663
	23.28		2.446		37.742
	23.3		2.483		37.792
	23.32		2.525		37.818
	23.34		2.571		37.847
	23.36		2.616		37.808
	23.38		2.656		37.736
	23.4		2.688		37.753
	23.42		2.717		37.85
	23.44		2.742		37.938
	23.46		2.764		38.004
	23.48		2.783		38.06
	23.5		2.799		38.139
	23.52		2.813		38.2
	23.54		2.827		38.186
	23.56		2.841		38.183
	23.58		2.856		38.21
	23.6		2.872		38.28
	23.62		2.89		38.372
	23.64		2.908		38.491
	23.66		2.926		38.606
	23.68		2.943		38.671
	23.7		2.96		38.718
	23.72		2.976		38.809
	23.74		2.993		38.885
	23.76		3.011		38.947
	23.78		3.032		38.918
	23.8		3.059		38.918
	23.82		3.093		39.044
	23.84		3.135		39.072
	23.86		3.182		39.113
	23.88		3.227		39.191
	23.9		3.271		39.183
	23.92		3.315		39.26
	23.94		3.359		39.334
	23.96		3.398		39.388
	23.98		3.43		39.435
	24		3.455		39.485
	24.02		3.475		39.49
	24.04		3.495		39.534
	24.06		3.514		39.577
	24.08		3.533		39.629
	24.1		3.554		39.672
	24.12		3.577		39.725
	24.14		3.602		39.735
	24.16		3.629		39.747
	24.18		3.657		39.755
	24.2		3.687		39.711
	24.22		3.719		39.682
	24.24		3.752		39.702
	24.26		3.787		39.753
	24.28		3.823		39.869
	24.3		3.86		39.968
	24.32		3.897		40.058
	24.34		3.935		40.203
	24.36		3.973		40.352
	24.38		4.01		40.46
	24.4		4.047		40.509
	24.42		4.082		40.524
	24.44		4.116		40.56
	24.46		4.147		40.675
	24.48		4.176		40.728
	24.5		4.202		40.681
	24.52		4.225		40.689
	24.54		4.246		40.658
	24.56		4.265		40.689
	24.58		4.286		40.72
	24.6		4.309		40.757
	24.62		4.334		40.85
	24.64		4.361		40.847
	24.66		4.388		40.948
	24.68		4.417		41.049
	24.7		4.452		41.066
	24.72		4.496		41.106
	24.74		4.543		41.105
	24.76		4.59		41.213
	24.78		4.634		41.241
	24.8		4.678		41.209
	24.82		4.722		41.24
	24.84		4.763		41.252
	24.86		4.797		41.253
	24.88		4.825		41.285
	24.9		4.849		41.344
	24.92		4.872		41.472
	24.94		4.894		41.636
	24.96		4.917		41.73
	24.98		4.94		41.707
	25		4.963		41.708
	25.02		4.987		41.74
	25.04		5.014		41.77
	25.06		5.05		41.827
	25.08		5.096		41.939
	25.1		5.15		42.02
	25.12		5.206		41.982
	25.14		5.26		42.027
	25.16		5.314		42.076
	25.18		5.369		42.192
	25.2		5.422		42.277
	25.22		5.467		42.323
	25.24		5.501		42.384
	25.26		5.527		42.387
	25.28		5.551		42.37
	25.3		5.574		42.359
	25.32		5.597		42.445
	25.34		5.621		42.507
	25.36		5.647		42.58
	25.38		5.676		42.679
	25.4		5.707		42.732
	25.42		5.741		42.771
	25.44		5.777		42.739
	25.46		5.815		42.783
	25.48		5.854		42.811
	25.5		5.893		42.816
	25.52		5.93		42.791
	25.54		5.967		42.796
	25.56		6		42.908
	25.58		6.031		43.018
	25.6		6.06		43.091
	25.62		6.088		43.169
	25.64		6.118		43.152
	25.66		6.155		43.27
	25.68		6.201		43.406
	25.7		6.255		43.465
	25.72		6.314		43.503
	25.74		6.378		43.486
	25.76		6.441		43.438
	25.78		6.503		43.418
	25.8		6.56		43.43
	25.82		6.61		43.445
	25.84		6.65		43.531
	25.86		6.681		43.566
	25.88		6.709		43.545
	25.9		6.737		43.613
	25.92		6.766		43.687
	25.94		6.797		43.807
	25.96		6.829		43.936
	25.98		6.86		44.008
	26		6.89		44.07
	26.02		6.919		44.184
	26.04		6.948		44.228
	26.06		6.977		44.203
	26.08		7.007		44.217
	26.1		7.036		44.223
	26.12		7.062		44.175
	26.14		7.084		44.247
	26.16		7.103		44.35
	26.18		7.117		44.379
	26.2		7.126		44.352
	26.22		7.131		44.301
	26.24		7.132		44.312
	26.26		7.133		44.397
	26.28		7.141		44.513
	26.3		7.163		44.553
	26.32		7.203		44.471
	26.34		7.264		44.432
	26.36		7.344		44.48
	26.38		7.434		44.474
	26.4		7.526		44.483
	26.42		7.616		44.546
	26.44		7.705		44.644
	26.46		7.791		44.67
	26.48		7.866		44.719
	26.5		7.919		44.827
	26.52		7.944		44.908
	26.54		7.957		45.069
	26.56		7.979		45.065
	26.58		8.025		45.037
	26.6		8.094		45.096
	26.62		8.173		45.129
	26.64		8.249		45.182
	26.66		8.315		45.298
	26.68		8.373		45.312
	26.7		8.422		45.399
	26.72		8.46		45.469
	26.74		8.487		45.468
	26.76		8.507		45.57
	26.78		8.524		45.549
	26.8		8.543		45.485
	26.82		8.565		45.554
	26.84		8.589		45.675
	26.86		8.616		45.67
	26.88		8.646		45.609
	26.9		8.677		45.552
	26.92		8.71		45.563
	26.94		8.747		45.66
	26.96		8.792		45.771
	26.98		8.849		45.91
	27		8.912		45.969
	27.02		8.974		46.001
	27.04		9.032		46.085
	27.06		9.086		46.138
	27.08		9.137		46.157
	27.1		9.182		46.186
	27.12		9.215		46.137
	27.14		9.237		46.083
	27.16		9.252		46.109
	27.18		9.265		46.084
	27.2		9.279		46.061
	27.22		9.296		46.166
	27.24		9.315		46.257
	27.26		9.337		46.377
	27.28		9.362		46.474
	27.3		9.389		46.472
	27.32		9.419		46.539
	27.34		9.451		46.65
	27.36		9.485		46.672
	27.38		9.521		46.76
	27.4		9.558		46.807
	27.42		9.597		46.779
	27.44		9.636		46.733
	27.46		9.678		46.625
	27.48		9.719		46.585
	27.5		9.758		46.669
	27.52		9.793		46.779
	27.54		9.824		46.839
	27.56		9.857		46.894
	27.58		9.898		46.959
	27.6		9.951		47.089
	27.62		10.013		47.159
	27.64		10.079		47.198
	27.66		10.147		47.25
	27.68		10.215		47.214
	27.7		10.283		47.145
	27.72		10.348		47.158
	27.74		10.403		47.227
	27.76		10.444		47.309
	27.78		10.472		47.322
	27.8		10.492		47.368
	27.82		10.51		47.306
	27.84		10.526		47.379
	27.86		10.542		47.356
	27.88		10.561		47.303
	27.9		10.581		47.374
	27.92		10.604		47.431
	27.94		10.632		47.54
	27.96		10.662		47.622
	27.98		10.697		47.664
	28		10.735		47.678
	28.02		10.776		47.749
	28.04		10.818		47.851
	28.06		10.86		47.931
	28.08		10.9		48.007
	28.1		10.937		48.045
	28.12		10.972		48.105
	28.14		11.004		48.266
	28.16		11.036		48.331
	28.18		11.071		48.334
	28.2		11.114		48.354
	28.22		11.169		48.292
	28.24		11.233		48.3
	28.26		11.3		48.284
	28.28		11.365		48.148
	28.3		11.434		48.106
	28.32		11.506		48.107
	28.34		11.58		48.114
	28.36		11.645		48.202
	28.38		11.697		48.296
	28.4		11.741		48.316
	28.42		11.781		48.377
	28.44		11.82		48.468
	28.46		11.858		48.624
	28.48		11.894		48.709
	28.5		11.928		48.721
	28.52		11.96		48.693
	28.54		11.989		48.663
	28.56		12.017		48.723
	28.58		12.043		48.845
	28.6		12.068		48.985
	28.62		12.091		49.015
	28.64		12.112		48.908
	28.66		12.132		48.857
	28.68		12.15		48.789
	28.7		12.167		48.761
	28.72		12.189		48.724
	28.74		12.221		48.757
	28.76		12.27		48.815
	28.78		12.333		48.93
	28.8		12.409		49.054
	28.82		12.498		49.111
	28.84		12.594		49.177
	28.86		12.689		49.267
	28.88		12.77		49.32
	28.9		12.834		49.355
	28.92		12.882		49.444
	28.94		12.914		49.452
	28.96		12.93		49.489
	28.98		12.936		49.601
	29		12.939		49.62
	29.02		12.943		49.579
	29.04		12.95		49.54
	29.06		12.961		49.528
	29.08		12.976		49.549
	29.1		12.995		49.582
	29.12		13.019		49.688
	29.14		13.047		49.9
	29.16		13.081		50.017
	29.18		13.125		50.05
	29.2		13.179		50.048
	29.22		13.238		50.003
	29.24		13.294		50.1
	29.26		13.346		50.219
	29.28		13.397		50.349
	29.3		13.444		50.545
	29.32		13.483		50.732
	29.34		13.51		50.929
	29.36		13.526		51.121
	29.38		13.535		51.278
	29.4		13.541		51.42
	29.42		13.547		51.669
	29.44		13.553		51.965
	29.46		13.563		52.153
	29.48		13.576		52.29
	29.5		13.593		52.496
	29.52		13.614		52.711
	29.54		13.638		52.784
	29.56		13.665		52.928
	29.58		13.694		52.963
	29.6		13.729		52.93
	29.62		13.772		52.91
	29.64		13.824		52.897
	29.66		13.882		52.766
	29.68		13.94		52.652
	29.7		13.996		52.509
	29.72		14.056		52.28
	29.74		14.116		52.032
	29.76		14.17		51.881
	29.78		14.214		51.741
	29.8		14.248		51.688
	29.82		14.28		51.677
	29.84		14.315		51.577
	29.86		14.358		51.486
	29.88		14.412		51.478
	29.9		14.474		51.505
	29.92		14.541		51.541
	29.94		14.607		51.492
	29.96		14.663		51.405
	29.98		14.705		51.237
	30		14.731		51.047
	30.02		14.742		50.959
	30.04		14.745		50.991
	30.06		14.746		51.041
	30.08		14.748		51.084
	30.1		14.755		51.019
	30.12		14.767		50.971
	30.14		14.786		51.046
	30.16		14.811		51.115
	30.18		14.841		51.22
	30.2		14.877		51.33
	30.22		14.916		51.3
	30.24		14.959		51.232
	30.26		15.004		51.075
	30.28		15.051		51.077
	30.3		15.098		51.175
	30.32		15.145		51.266
	30.34		15.19		51.243
	30.36		15.233		51.299
	30.38		15.276		51.253
	30.4		15.318		51.387
	30.42		15.36		51.409
	30.44		15.404		51.36
	30.46		15.45		51.35
	30.48		15.498		51.336
	30.5		15.546		51.39
	30.52		15.594		51.526
	30.54		15.642		51.586
	30.56		15.687		51.669
	30.58		15.731		51.755
	30.6		15.773		51.819
	30.62		15.814		51.845
	30.64		15.853		51.889
	30.66		15.889		51.996
	30.68		15.921		52.052
	30.7		15.947		52.088
	30.72		15.965		52.013
	30.74		15.973		52.017
	30.76		15.973		52.112
	30.78		15.968		52.231
	30.8		15.964		52.313
	30.82		15.966		52.501
	30.84		15.976		52.716
	30.86		15.993		52.855
	30.88		16.015		52.967
	30.9		16.039		52.938
	30.92		16.065		53.006
	30.94		16.091		53.035
	30.96		16.117		53.138
	30.98		16.143		53.328
	31		16.171		53.374
	31.02		16.201		53.415
	31.04		16.237		53.601
	31.06		16.28		53.841
	31.08		16.325		54.105
	31.1		16.369		54.367
	31.12		16.411		54.56
	31.14		16.455		54.786
	31.16		16.511		55.008
	31.18		16.583		55.228
	31.2		16.662		55.351
	31.22		16.738		55.377
	31.24		16.805		55.458
	31.26		16.861		55.462
	31.28		16.903		55.274
	31.3		16.928		55.219
	31.32		16.935		55.08
	31.34		16.929		54.72
	31.36		16.917		54.535
	31.38		16.903		54.266
	31.4		16.889		54.066
	31.42		16.879		53.944
	31.44		16.873		53.815
	31.46		16.874		53.723
	31.48		16.882		53.623
	31.5		16.901		53.475
	31.52		16.931		53.388
	31.54		16.974		53.286
	31.56		17.023		53.139
	31.58		17.07		53.028
	31.6		17.11		53.001
	31.62		17.146		53.14
	31.64		17.179		53.219
	31.66		17.211		53.351
	31.68		17.241		53.332
	31.7		17.27		53.379
	31.72		17.301		53.279
	31.74		17.335		53.27
	31.76		17.373		53.246
	31.78		17.416		53.187
	31.8		17.461		53.227
	31.82		17.51		53.322
	31.84		17.56		53.366
	31.86		17.61		53.371
	31.88		17.656		53.243
	31.9		17.698		53.228
	31.92		17.731		53.289
	31.94		17.756		53.446
	31.96		17.771		53.391
	31.98		17.775		53.396
	32		17.771		53.418
	32.02		17.761		53.411
	32.04		17.748		53.345
	32.06		17.738		53.298
	32.08		17.734		53.263
	32.1		17.74		53.335
	32.12		17.757		53.381
	32.14		17.784		53.441
	32.16		17.819		53.38
	32.18		17.859		53.416
	32.2		17.9		53.389
	32.22		17.938		53.365
	32.24		17.972		53.396
	32.26		17.999		53.445
	32.28		18.018		53.539
	32.3		18.032		53.523
	32.32		18.04		53.482
	32.34		18.044		53.556
	32.36		18.051		53.703
	32.38		18.068		53.779
	32.4		18.098		53.816
	32.42		18.138		53.814
	32.44		18.181		53.842
	32.46		18.22		53.854
	32.48		18.247		53.853
	32.5		18.262		53.878
	32.52		18.267		53.895
	32.54		18.27		53.947
	32.56		18.273		53.983
	32.58		18.282		53.993
	32.6		18.3		54.109
	32.62		18.33		54.204
	32.64		18.368		54.207
	32.66		18.41		54.185
	32.68		18.453		54.262
	32.7		18.498		54.298
	32.72		18.543		54.288
	32.74		18.582		54.261
	32.76		18.61		54.115
	32.78		18.631		54.111
	32.8		18.652		54.156
	32.82		18.678		54.277
	32.84		18.713		54.381
	32.86		18.754		54.439
	32.88		18.797		54.566
	32.9		18.84		54.607
	32.92		18.884		54.559
	32.94		18.926		54.521
	32.96		18.964		54.525
	32.98		18.992		54.572
	33		19.015		54.608
	33.02		19.034		54.678
	33.04		19.053		54.809
	33.06		19.072		54.934
	33.08		19.092		54.975
	33.1		19.112		54.967
	33.12		19.131		55.023
	33.14		19.148		55.178
	33.16		19.16		55.382
	33.18		19.166		55.563
	33.2		19.165		55.72
	33.22		19.159		55.963
	33.24		19.148		56.137
	33.26		19.135		56.303
	33.28		19.124		56.508
	33.3		19.119		56.755
	33.32		19.126		56.944
	33.34		19.151		57.129
	33.36		19.192		57.267
	33.38		19.244		57.592
	33.4		19.304		58.099
	33.42		19.383		58.581
	33.44		19.505		59.117
	33.46		19.657		59.581
	33.48		19.821		59.946
	33.5		20.01		60.188
	33.52		20.216		60.289
	33.54		20.402		60.108
	33.56		20.546		59.955
	33.58		20.648		59.661
	33.6		20.697		59.326
	33.62		20.675		58.959
	33.64		20.583		58.593
	33.66		20.435		58.151
	33.68		20.289		57.728
	33.7		20.157		57.349
	33.72		20.021		56.929
	33.74		19.912		56.587
	33.76		19.853		56.271
	33.78		19.82		56.071
	33.8		19.798		55.888
	33.82		19.784		55.731
	33.84		19.775		55.58
	33.86		19.768		55.444
	33.88		19.763		55.431
	33.9		19.758		55.43
	33.92		19.755		55.437
	33.94		19.755		55.452
	33.96		19.758		55.462
	33.98		19.767		55.53
	34		19.782		55.472
	34.02		19.802		55.448
	34.04		19.826		55.352
	34.06		19.852		55.289
	34.08		19.878		55.342
	34.1		19.903		55.415
	34.12		19.925		55.597
	34.14		19.945		55.737
	34.16		19.962		55.697
	34.18		19.977		55.708
	34.2		19.992		55.776
	34.22		20.007		55.748
	34.24		20.021		55.803
	34.26		20.036		55.813
	34.28		20.05		55.654
	34.3		20.063		55.585
	34.32		20.077		55.541
	34.34		20.091		55.612
	34.36		20.108		55.791
	34.38		20.128		55.868
	34.4		20.154		55.885
	34.42		20.185		55.849
	34.44		20.221		55.891
	34.46		20.262		55.962
	34.48		20.306		56.077
	34.5		20.351		56.111
	34.52		20.396		56.051
	34.54		20.44		55.933
	34.56		20.481		55.915
	34.58		20.52		55.834
	34.6		20.557		55.789
	34.62		20.59		55.862
	34.64		20.62		55.848
	34.66		20.646		55.917
	34.68		20.668		55.962
	34.7		20.684		55.932
	34.72		20.692		56.037
	34.74		20.693		56.095
	34.76		20.687		56.127
	34.78		20.674		56.107
	34.8		20.657		56.075
	34.82		20.637		56.145
	34.84		20.618		56.144
	34.86		20.599		56.155
	34.88		20.585		56.217
	34.9		20.577		56.196
	34.92		20.579		56.183
	34.94		20.593		56.259
	34.96		20.618		56.318
	34.98		20.647		56.363
	35		20.678		56.392
	35.02		20.707		56.284
	35.04		20.733		56.249
	35.06		20.755		56.236
	35.08		20.771		56.255
	35.1		20.784		56.317
	35.12		20.797		56.32
	35.14		20.81		56.286
	35.16		20.825		56.304
	35.18		20.842		56.299
	35.2		20.858		56.303
	35.22		20.873		56.275
	35.24		20.885		56.283
	35.26		20.894		56.329
	35.28		20.902		56.287
	35.3		20.909		56.269
	35.32		20.92		56.309
	35.34		20.934		56.291
	35.36		20.955		56.363
	35.38		20.981		56.293
	35.4		21.01		56.267
	35.42		21.04		56.283
	35.44		21.068		56.305
	35.46		21.092		56.256
	35.48		21.112		56.189
	35.5		21.127		56.283
	35.52		21.139		56.372
	35.54		21.149		56.47
	35.56		21.16		56.557
	35.58		21.171		56.586
	35.6		21.183		56.643
	35.62		21.196		56.667
	35.64		21.208		56.636
	35.66		21.22		56.666
	35.68		21.229		56.705
	35.7		21.235		56.738
	35.72		21.236		56.752
	35.74		21.234		56.847
	35.76		21.229		56.945
	35.78		21.223		57.082
	35.8		21.218		57.167
	35.82		21.217		57.198
	35.84		21.221		57.203
	35.86		21.23		57.192
	35.88		21.242		57.249
	35.9		21.257		57.343
	35.92		21.271		57.385
	35.94		21.285		57.402
	35.96		21.296		57.438
	35.98		21.308		57.465
	36		21.32		57.409
	36.02		21.337		57.27
	36.04		21.359		57.219
	36.06		21.388		57.233
	36.08		21.425		57.298
	36.1		21.468		57.504
	36.12		21.515		57.677
	36.14		21.564		57.859
	36.16		21.611		58.085
	36.18		21.652		58.332
	36.2		21.687		58.696
	36.22		21.713		59.019
	36.24		21.733		59.478
	36.26		21.749		59.947
	36.28		21.765		60.561
	36.3		21.786		61.322
	36.32		21.815		62.211
	36.34		21.853		62.904
	36.36		21.899		63.627
	36.38		21.949		64.323
	36.4		21.999		64.778
	36.42		22.042		65.272
	36.44		22.069		65.429
	36.46		22.08		65.433
	36.48		22.08		65.145
	36.5		22.075		64.547
	36.52		22.067		63.802
	36.54		22.06		62.954
	36.56		22.055		62.164
	36.58		22.056		61.311
	36.6		22.061		60.562
	36.62		22.07		59.762
	36.64		22.081		59.1
	36.66		22.093		58.562
	36.68		22.105		58.168
	36.7		22.117		57.99
	36.72		22.134		57.857
	36.74		22.163		57.753
	36.76		22.21		57.747
	36.78		22.278		57.841
	36.8		22.366		57.824
	36.82		22.465		57.848
	36.84		22.561		57.919
	36.86		22.641		57.992
	36.88		22.695		57.851
	36.9		22.722		57.789
	36.92		22.725		57.768
	36.94		22.714		57.736
	36.96		22.692		57.693
	36.98		22.662		57.616
	37		22.62		57.557
	37.02		22.559		57.676
	37.04		22.48		57.608
	37.06		22.388		57.653
	37.08		22.29		57.685
	37.1		22.194		57.652
	37.12		22.112		57.598
	37.14		22.056		57.512
	37.16		22.032		57.526
	37.18		22.032		57.577
	37.2		22.047		57.722
	37.22		22.067		57.696
	37.24		22.088		57.707
	37.26		22.11		57.589
	37.28		22.134		57.48
	37.3		22.158		57.44
	37.32		22.182		57.502
	37.34		22.203		57.516
	37.36		22.223		57.611
	37.38		22.239		57.638
	37.4		22.253		57.611
	37.42		22.264		57.653
	37.44		22.273		57.754
	37.46		22.281		57.834
	37.48		22.287		57.871
	37.5		22.29		57.847
	37.52		22.29		57.927
	37.54		22.283		58.016
	37.56		22.27		58.057
	37.58		22.251		57.956
	37.6		22.228		57.855
	37.62		22.204		57.84
	37.64		22.183		57.686
	37.66		22.169		57.677
	37.68		22.163		57.644
	37.7		22.169		57.613
	37.72		22.183		57.652
	37.74		22.205		57.749
	37.76		22.23		57.794
	37.78		22.254		57.819
	37.8		22.274		57.832
	37.82		22.287		57.801
	37.84		22.292		57.853
	37.86		22.29		57.876
	37.88		22.284		57.816
	37.9		22.277		57.854
	37.92		22.274		57.875
	37.94		22.278		57.856
	37.96		22.291		57.812
	37.98		22.314		57.751
	38		22.347		57.688
	38.02		22.388		57.672
	38.04		22.434		57.771
	38.06		22.483		57.827
	38.08		22.533		57.782
	38.1		22.581		57.728
	38.12		22.625		57.753
	38.14		22.662		57.839
	38.16		22.691		57.803
	38.18		22.712		57.769
	38.2		22.724		57.756
	38.22		22.729		57.735
	38.24		22.729		57.838
	38.26		22.726		58.061
	38.28		22.719		58.102
	38.3		22.71		58.094
	38.32		22.698		58.036
	38.34		22.684		57.988
	38.36		22.669		57.916
	38.38		22.655		57.903
	38.4		22.642		57.823
	38.42		22.633		57.768
	38.44		22.629		57.85
	38.46		22.631		57.944
	38.48		22.638		58.065
	38.5		22.65		58.179
	38.52		22.667		58.143
	38.54		22.688		58.166
	38.56		22.713		58.132
	38.58		22.74		58.093
	38.6		22.767		57.93
	38.62		22.791		57.918
	38.64		22.812		57.9
	38.66		22.828		57.923
	38.68		22.838		57.947
	38.7		22.843		57.984
	38.72		22.844		57.925
	38.74		22.843		57.842
	38.76		22.842		57.932
	38.78		22.843		58.122
	38.8		22.847		58.233
	38.82		22.858		58.338
	38.84		22.876		58.347
	38.86		22.902		58.375
	38.88		22.937		58.49
	38.9		22.98		58.501
	38.92		23.027		58.503
	38.94		23.076		58.53
	38.96		23.124		58.381
	38.98		23.168		58.303
	39		23.206		58.321
	39.02		23.237		58.239
	39.04		23.26		58.282
	39.06		23.274		58.362
	39.08		23.28		58.472
	39.1		23.279		58.424
	39.12		23.272		58.352
	39.14		23.261		58.323
	39.16		23.25		58.309
	39.18		23.243		58.384
	39.2		23.241		58.412
	39.22		23.245		58.473
	39.24		23.257		58.512
	39.26		23.273		58.533
	39.28		23.294		58.564
	39.3		23.315		58.556
	39.32		23.336		58.599
	39.34		23.356		58.675
	39.36		23.374		58.603
	39.38		23.391		58.563
	39.4		23.407		58.556
	39.42		23.423		58.552
	39.44		23.438		58.56
	39.46		23.452		58.52
	39.48		23.465		58.645
	39.5		23.477		58.774
	39.52		23.487		58.765
	39.54		23.496		58.751
	39.56		23.504		58.612
	39.58		23.511		58.553
	39.6		23.521		58.606
	39.62		23.535		58.679
	39.64		23.555		58.839
	39.66		23.583		59.077
	39.68		23.619		59.18
	39.7		23.663		59.288
	39.72		23.714		59.443
	39.74		23.768		59.612
	39.76		23.822		59.789
	39.78		23.873		59.872
	39.8		23.919		59.901
	39.82		23.959		60.063
	39.84		23.993		60.109
	39.86		24.024		60.292
	39.88		24.066		60.356
	39.9		24.141		60.299
	39.92		24.244		60.307
	39.94		24.357		60.329
	39.96		24.484		60.33
	39.98		24.606		60.218
	40		24.67		60.035
	40.02		24.662		59.976
	40.04		24.599		59.811
	40.06		24.499		59.73
	40.08		24.385		59.734
	40.1		24.271		59.668
	40.12		24.164		59.552
	40.14		24.069		59.38
	40.16		23.991		59.136
	40.18		23.933		58.898
	40.2		23.897		58.738
	40.22		23.884		58.765
	40.24		23.89		58.739
	40.26		23.909		58.704
	40.28		23.935		58.732
	40.3		23.966		58.642
	40.32		23.998		58.71
	40.34		24.031		58.832
	40.36		24.06		58.89
	40.38		24.085		58.955
	40.4		24.102		59.093
	40.42		24.111		59.089
	40.44		24.111		59.077
	40.46		24.102		58.987
	40.48		24.084		59.036
	40.5		24.058		59.085
	40.52		24.023		59.038
	40.54		23.982		59.003
	40.56		23.935		59.05
	40.58		23.887		59.091
	40.6		23.839		59.095
	40.62		23.794		59.057
	40.64		23.755		59.043
	40.66		23.721		58.96
	40.68		23.692		58.962
	40.7		23.669		58.971
	40.72		23.65		58.882
	40.74		23.635		58.812
	40.76		23.628		58.763
	40.78		23.628		58.816
	40.8		23.639		58.825
	40.82		23.66		58.804
	40.84		23.692		58.768
	40.86		23.734		58.82
	40.88		23.781		58.897
	40.9		23.83		59.039
	40.92		23.879		59.143
	40.94		23.925		59.272
	40.96		23.967		59.258
	40.98		24.004		59.209
	41		24.036		59.226
	41.02		24.062		59.183
	41.04		24.081		59.279
	41.06		24.093		59.271
	41.08		24.099		59.258
	41.1		24.097		59.233
	41.12		24.09		59.174
	41.14		24.076		59.185
	41.16		24.058		59.124
	41.18		24.035		59.059
	41.2		24.009		59.135
	41.22		23.982		59.254
	41.24		23.956		59.341
	41.26		23.934		59.349
	41.28		23.919		59.296
	41.3		23.913		59.233
	41.32		23.917		59.254
	41.34		23.93		59.295
	41.36		23.951		59.345
	41.38		23.977		59.337
	41.4		24.004		59.353
	41.42		24.031		59.333
	41.44		24.056		59.303
	41.46		24.075		59.253
	41.48		24.09		59.259
	41.5		24.098		59.254
	41.52		24.1		59.27
	41.54		24.097		59.237
	41.56		24.088		59.116
	41.58		24.074		59.063
	41.6		24.057		59.036
	41.62		24.038		59.036
	41.64		24.018		59.099
	41.66		23.999		59.165
	41.68		23.984		59.185
	41.7		23.973		59.252
	41.72		23.966		59.276
	41.74		23.965		59.335
	41.76		23.968		59.379
	41.78		23.976		59.353
	41.8		23.988		59.353
	41.82		24.005		59.361
	41.84		24.027		59.396
	41.86		24.055		59.403
	41.88		24.089		59.37
	41.9		24.127		59.407
	41.92		24.168		59.275
	41.94		24.209		59.247
	41.96		24.247		59.172
	41.98		24.28		59.194
	42		24.306		59.28
	42.02		24.324		59.472
	42.04		24.334		59.644
	42.06		24.338		59.778
	42.08		24.337		59.911
	42.1		24.336		60.082
	42.12		24.336		60.207
	42.14		24.34		60.401
	42.16		24.348		60.599
	42.18		24.361		60.814
	42.2		24.376		60.965
	42.22		24.393		61.194
	42.24		24.409		61.358
	42.26		24.424		61.668
	42.28		24.436		61.896
	42.3		24.445		62.06
	42.32		24.452		61.997
	42.34		24.456		61.913
	42.36		24.458		61.84
	42.38		24.458		61.755
	42.4		24.456		61.589
	42.42		24.453		61.309
	42.44		24.449		60.972
	42.46		24.446		60.632
	42.48		24.443		60.368
	42.5		24.443		60.208
	42.52		24.445		60.086
	42.54		24.45		59.89
	42.56		24.456		59.839
	42.58		24.464		59.873
	42.6		24.475		59.828
	42.62		24.488		59.831
	42.64		24.503		59.793
	42.66		24.519		59.767
	42.68		24.535		59.757
	42.7		24.548		59.715
	42.72		24.558		59.752
	42.74		24.563		59.712
	42.76		24.563		59.741
	42.78		24.56		59.742
	42.8		24.555		59.772
	42.82		24.549		59.781
	42.84		24.545		59.774
	42.86		24.543		59.706
	42.88		24.542		59.712
	42.9		24.542		59.697
	42.92		24.539		59.718
	42.94		24.534		59.748
	42.96		24.526		59.752
	42.98		24.515		59.682
	43		24.504		59.665
	43.02		24.496		59.61
	43.04		24.492		59.669
	43.06		24.494		59.747
	43.08		24.502		59.816
	43.1		24.515		59.712
	43.12		24.531		59.659
	43.14		24.545		59.637
	43.16		24.556		59.638
	43.18		24.562		59.678
	43.2		24.565		59.717
	43.22		24.564		59.711
	43.24		24.564		59.754
	43.26		24.567		59.761
	43.28		24.574		59.828
	43.3		24.586		60.047
	43.32		24.602		60.1
	43.34		24.619		60.108
	43.36		24.635		60.136
	43.38		24.647		60.183
	43.4		24.654		60.278
	43.42		24.656		60.143
	43.44		24.654		60.105
	43.46		24.651		60.103
	43.48		24.648		60.11
	43.5		24.647		60.25
	43.52		24.649		60.256
	43.54		24.653		60.222
	43.56		24.659		60.239
	43.58		24.666		60.205
	43.6		24.671		60.117
	43.62		24.676		60.118
	43.64		24.679		60.071
	43.66		24.681		60.032
	43.68		24.683		59.85
	43.7		24.685		59.713
	43.72		24.69		59.703
	43.74		24.698		59.787
	43.76		24.71		59.874
	43.78		24.727		59.986
	43.8		24.748		59.906
	43.82		24.772		59.802
	43.84		24.797		59.638
	43.86		24.821		59.577
	43.88		24.84		59.531
	43.9		24.855		59.483
	43.92		24.865		59.464
	43.94		24.87		59.472
	43.96		24.87		59.48
	43.98		24.869		59.47
	44		24.867		59.541
	44.02		24.865		59.639
	44.04		24.865		59.845
	44.06		24.867		60.049
	44.08		24.87		60.108
	44.1		24.873		60.105
	44.12		24.876		60.086
	44.14		24.879		60.033
	44.16		24.883		60.014
	44.18		24.89		60.003
	44.2		24.901		60.013
	44.22		24.917		60.074
	44.24		24.938		60.132
	44.26		24.961		60.139
	44.28		24.986		60.2
	44.3		25.008		60.222
	44.32		25.025		60.251
	44.34		25.036		60.34
	44.36		25.041		60.412
	44.38		25.041		60.423
	44.4		25.039		60.408
	44.42		25.037		60.36
	44.44		25.039		60.309
	44.46		25.045		60.361
	44.48		25.056		60.425
	44.5		25.07		60.431
	44.52		25.086		60.357
	44.54		25.101		60.289
	44.56		25.114		60.31
	44.58		25.122		60.265
	44.6		25.126		60.212
	44.62		25.125		60.232
	44.64		25.12		60.216
	44.66		25.111		60.264
	44.68		25.1		60.273
	44.7		25.087		60.305
	44.72		25.073		60.248
	44.74		25.061		60.272
	44.76		25.051		60.225
	44.78		25.045		60.212
	44.8		25.041		60.267
	44.82		25.04		60.229
	44.84		25.042		60.216
	44.86		25.044		60.149
	44.88		25.047		60.199
	44.9		25.052		60.337
	44.92		25.059		60.428
	44.94		25.07		60.444
	44.96		25.087		60.438
	44.98		25.11		60.456
	45		25.141		60.439
	45.02		25.179		60.43
	45.04		25.223		60.316
	45.06		25.272		60.335
	45.08		25.323		60.411
	45.1		25.375		60.45
	45.12		25.424		60.549
	45.14		25.47		60.491
	45.16		25.509		60.474
	45.18		25.539		60.473
	45.2		25.561		60.515
	45.22		25.575		60.581
	45.24		25.58		60.603
	45.26		25.58		60.7
	45.28		25.576		60.801
	45.3		25.572		60.93
	45.32		25.571		61.012
	45.34		25.574		61.032
	45.36		25.586		61.025
	45.38		25.608		60.995
	45.4		25.64		61.003
	45.42		25.678		60.992
	45.44		25.718		61.038
	45.46		25.759		61.166
	45.48		25.809		61.275
	45.5		25.876		61.336
	45.52		25.957		61.403
	45.54		26.045		61.45
	45.56		26.142		61.45
	45.58		26.254		61.399
	45.6		26.373		61.333
	45.62		26.48		61.385
	45.64		26.552		61.263
	45.66		26.578		61.284
	45.68		26.568		61.317
	45.7		26.532		61.255
	45.72		26.489		61.188
	45.74		26.447		61.245
	45.76		26.405		61.185
	45.78		26.36		61.263
	45.8		26.313		61.193
	45.82		26.263		61.107
	45.84		26.212		61.074
	45.86		26.161		61.054
	45.88		26.112		60.981
	45.9		26.063		60.978
	45.92		26.017		60.937
	45.94		25.973		60.947
	45.96		25.932		60.983
	45.98		25.894		61.037
	46		25.859		61.043
	46.02		25.827		61.085
	46.04		25.8		61.067
	46.06		25.777		61.103
	46.08		25.76		61.127
	46.1		25.748		61.081
	46.12		25.742		61.02
	46.14		25.741		60.924
	46.16		25.747		60.828
	46.18		25.757		60.818
	46.2		25.771		60.786
	46.22		25.788		60.831
	46.24		25.807		60.901
	46.26		25.827		60.943
	46.28		25.847		61.063
	46.3		25.868		61.152
	46.32		25.89		61.236
	46.34		25.913		61.392
	46.36		25.937		61.472
	46.38		25.965		61.331
	46.4		25.995		61.245
	46.42		26.027		61.118
	46.44		26.06		61.096
	46.46		26.092		61.078
	46.48		26.122		61.081
	46.5		26.148		61.124
	46.52		26.171		61.14
	46.54		26.189		61.115
	46.56		26.202		61.145
	46.58		26.21		61.133
	46.6		26.214		61.201
	46.62		26.213		61.242
	46.64		26.211		61.348
	46.66		26.207		61.242
	46.68		26.204		61.321
	46.7		26.202		61.386
	46.72		26.203		61.329
	46.74		26.204		61.274
	46.76		26.205		61.275
	46.78		26.204		61.227
	46.8		26.201		61.081
	46.82		26.196		61.034
	46.84		26.189		61.03
	46.86		26.183		61.003
	46.88		26.179		60.985
	46.9		26.179		61.072
	46.92		26.183		61.139
	46.94		26.191		61.094
	46.96		26.201		61.065
	46.98		26.211		61.125
	47		26.217		61.151
	47.02		26.219		61.263
	47.04		26.215		61.285
	47.06		26.207		61.292
	47.08		26.195		61.347
	47.1		26.182		61.461
	47.12		26.171		61.55
	47.14		26.163		61.589
	47.16		26.162		61.539
	47.18		26.168		61.45
	47.2		26.183		61.43
	47.22		26.207		61.468
	47.24		26.238		61.498
	47.26		26.276		61.471
	47.28		26.319		61.525
	47.3		26.365		61.57
	47.32		26.412		61.692
	47.34		26.46		61.738
	47.36		26.506		61.806
	47.38		26.55		61.856
	47.4		26.59		61.799
	47.42		26.626		61.763
	47.44		26.655		61.787
	47.46		26.677		61.768
	47.48		26.691		61.764
	47.5		26.699		61.753
	47.52		26.702		61.765
	47.54		26.703		61.819
	47.56		26.704		61.846
	47.58		26.709		61.833
	47.6		26.718		61.822
	47.62		26.734		61.869
	47.64		26.756		61.955
	47.66		26.781		62.022
	47.68		26.809		62.056
	47.7		26.835		62.062
	47.72		26.857		62.142
	47.74		26.874		62.269
	47.76		26.887		62.354
	47.78		26.898		62.309
	47.8		26.909		62.286
	47.82		26.924		62.284
	47.84		26.943		62.306
	47.86		26.967		62.277
	47.88		26.994		62.339
	47.9		27.023		62.424
	47.92		27.051		62.526
	47.94		27.076		62.666
	47.96		27.098		62.76
	47.98		27.117		62.898
	48		27.135		63.088
	48.02		27.154		63.143
	48.04		27.176		63.271
	48.06		27.209		63.352
	48.08		27.262		63.32
	48.1		27.338		63.26
	48.12		27.432		63.302
	48.14		27.535		63.343
	48.16		27.642		63.349
	48.18		27.745		63.271
	48.2		27.835		63.292
	48.22		27.9		63.301
	48.24		27.935		63.219
	48.26		27.945		63.192
	48.28		27.94		63.177
	48.3		27.926		63.151
	48.32		27.908		63.099
	48.34		27.888		63.038
	48.36		27.868		62.98
	48.38		27.849		62.941
	48.4		27.827		62.878
	48.42		27.794		62.838
	48.44		27.744		62.879
	48.46		27.675		62.84
	48.48		27.587		62.84
	48.5		27.479		62.869
	48.52		27.363		62.883
	48.54		27.269		62.888
	48.56		27.226		62.792
	48.58		27.235		62.735
	48.6		27.271		62.694
	48.62		27.308		62.659
	48.64		27.333		62.765
	48.66		27.342		62.832
	48.68		27.342		62.748
	48.7		27.339		62.797
	48.72		27.338		62.844
	48.74		27.338		62.787
	48.76		27.34		62.741
	48.78		27.342		62.752
	48.8		27.344		62.795
	48.82		27.345		62.769
	48.84		27.344		62.699
	48.86		27.341		62.616
	48.88		27.338		62.707
	48.9		27.333		62.76
	48.92		27.327		62.775
	48.94		27.321		62.863
	48.96		27.313		62.843
	48.98		27.304		62.935
	49		27.294		62.965
	49.02		27.282		63.023
	49.04		27.268		63.133
	49.06		27.255		63.163
	49.08		27.243		63.152
	49.1		27.234		63.176
	49.12		27.232		63.169
	49.14		27.238		63.146
	49.16		27.251		63.209
	49.18		27.271		63.246
	49.2		27.295		63.256
	49.22		27.318		63.263
	49.24		27.341		63.266
	49.26		27.359		63.346
	49.28		27.375		63.374
	49.3		27.391		63.432
	49.32		27.415		63.354
	49.34		27.453		63.281
	49.36		27.51		63.298
	49.38		27.583		63.253
	49.4		27.667		63.268
	49.42		27.753		63.276
	49.44		27.831		63.326
	49.46		27.893		63.433
	49.48		27.931		63.492
	49.5		27.951		63.517
	49.52		27.959		63.541
	49.54		27.963		63.491
	49.56		27.963		63.504
	49.58		27.963		63.579
	49.6		27.962		63.657
	49.62		27.961		63.727
	49.64		27.961		63.812
	49.66		27.959		63.743
	49.68		27.955		63.697
	49.7		27.947		63.667
	49.72		27.935		63.639
	49.74		27.919		63.723
	49.76		27.899		63.743
	49.78		27.879		63.727
	49.8		27.863		63.736
	49.82		27.853		63.768
	49.84		27.853		63.769
	49.86		27.862		63.801
	49.88		27.879		63.823
	49.9		27.9		63.818
	49.92		27.921		63.838
	49.94		27.937		63.878
	49.96		27.946		63.902
[truncated: 5,002 more rows]

## Sheet: Figure 5b
Recycle	Plunge depth (mm)	Temperature (°C)	Spindle speed (RPM)	Plunge speed (mm/min)
	0.0175	12.6449	1.66125	0
	0.0191	12.6949	2.40794	0
	0.0209	12.7116	3.35578	0
	0.023	12.8615	4.36488	0.03744
	0.0245	12.7949	5.41466	0.11544
	0.0264	12.6616	6.57719	0.19344
	0.0279	12.8282	7.73558	0.27144
	0.0296	12.6949	9.00783	0.34944
	0.032	12.6449	10.4208	0.42744
	0.0336	12.7782	11.8421	0.50544
	0.0349	12.8115	13.265	0.58344
	0.037	12.8948	14.8666	0.66144
	0.0381	12.7782	16.4388	0.73944
	0.0396	12.7949	17.9835	0.82608
	0.0413	12.6449	19.7239	0.92208
	0.0425	12.6616	21.4061	1.01808
	0.0437	12.7616	23.2625	1.11408
	0.0447	12.7616	25.1586	1.21008
	0.0457	12.8948	27.0306	1.30608
	0.0466	12.7116	29.0412	1.40208
	0.0477	12.8782	31.0061	1.49808
	0.0485	12.5616	33.081	1.59408
	0.0492	12.6949	35.2214	1.69008
	0.0495	12.7616	37.3586	1.77456
	0.0498	12.595	39.5834	1.84656
	0.0501	12.6783	41.8696	1.91856
	0.0509	12.6616	44.2851	1.99056
	0.0513	12.6283	46.5182	2.06256
	0.0523	12.8115	49.019	2.13456
	0.0524	12.7116	51.4249	2.20656
	0.0527	12.7449	53.901	2.27856
	0.0529	12.6783	56.4205	2.35056
	0.0533	12.7949	58.9662	2.42256
	0.0536	12.8449	61.6059	2.47152
	0.0543	12.8115	64.3735	2.49552
	0.0554	12.8782	66.9274	2.51952
	0.0568	13.0781	69.6961	2.54352
	0.0575	12.8782	72.4868	2.56752
	0.0576	12.9282	75.2971	2.59152
	0.0585	12.9115	78.1893	2.61552
	0.0587	12.9448	81.0457	2.63952
	0.0598	12.9615	83.9596	2.66352
	0.0605	13.0448	86.7725	2.68752
	0.0614	13.0614	89.8688	2.72016
	0.0621	13.2114	92.7787	2.76216
	0.0634	13.2947	95.8202	2.80416
	0.0646	13.278	98.9545	2.84616
	0.0652	13.2114	102.031	2.88816
	0.0671	13.4779	105.216	2.93016
	0.0688	13.4446	108.275	2.97216
	0.0712	13.4946	111.525	3.01416
	0.0738	13.5279	114.745	3.05616
	0.0753	13.6612	118	3.09816
	0.0755	13.9111	121.285	3.16608
	0.077	13.9444	124.641	3.26208
	0.0771	14.111	128.054	3.35808
	0.0785	14.1277	131.42	3.45408
	0.0794	14.211	134.869	3.55008
	0.0797	14.0777	138.483	3.64608
	0.0791	14.3776	141.94	3.74208
	0.0789	14.4609	145.381	3.83808
	0.0797	14.6108	148.982	3.93408
	0.0812	14.9274	152.462	4.03008
	0.0824	14.8274	156.26	4.08864
	0.0841	14.8774	159.72	4.10664
	0.0851	15.2939	163.435	4.12464
	0.0855	15.4938	167.007	4.14264
	0.0878	15.7937	170.813	4.16064
	0.0887	15.8103	174.409	4.17864
	0.0898	16.2268	178.011	4.19664
	0.0909	16.61	181.517	4.21464
	0.0927	16.66	184.055	4.23264
	0.0925	16.8932	185.752	4.25064
	0.0946	17.3764	187.113	4.29456
	0.0955	17.4763	188.22	4.36656
	0.0976	17.7596	189.291	4.43856
	0.0982	17.9761	190.23	4.51056
	0.1001	18.3593	191.009	4.58256
	0.0999	18.6425	192.077	4.65456
	0.1014	18.6592	193.094	4.72656
	0.1033	19.2256	193.98	4.79856
	0.1036	19.5089	195.128	4.87056
	0.1048	19.5588	196.373	4.94256
	0.1062	19.992	197.619	5.01744
	0.1086	20.3419	199.202	5.09544
	0.1076	20.5418	200.807	5.17344
	0.1089	20.725	202.728	5.25144
	0.111	21.1582	204.713	5.32944
	0.1118	21.2915	206.707	5.40744
	0.1129	21.658	208.929	5.48544
	0.1129	22.0412	211.319	5.56344
	0.1142	22.2411	213.898	5.64144
	0.1099	22.7076	216.504	5.71944
	0.1093	22.7076	219.507	5.75712
	0.1089	23.1074	222.208	5.75112
	0.112	23.1241	225.186	5.74512
	0.1125	23.5739	228.72	5.73912
	0.116	23.9904	231.919	5.73312
	0.1164	24.5069	235.269	5.72712
	0.1173	24.94	239.005	5.72112
	0.1161	25.1399	242.447	5.71512
	0.1206	25.2899	246.196	5.70912
	0.1206	25.6564	250.075	5.70312
	0.1236	25.9729	253.996	5.71728
	0.1257	26.2562	257.835	5.75328
	0.1253	26.5227	261.811	5.78928
	0.1249	27.0059	265.229	5.82528
	0.1287	27.439	268.26	5.86128
	0.1262	27.7222	271.347	5.89728
	0.1277	27.9555	273.977	5.93328
	0.1291	28.1554	276.616	5.96928
	0.1278	28.5053	279.021	6.00528
	0.1347	28.9218	281.044	6.04128
	0.1315	29.2383	283.265	6.0456
	0.1315	29.6215	284.845	6.0156
	0.1354	30.0546	286.767	5.9856
	0.1308	30.2879	288.381	5.9556
	0.1369	30.6544	289.734	5.9256
	0.1354	30.9543	291.159	5.8956
	0.137	31.3541	292.234	5.8656
	0.1396	31.704	293.499	5.8356
	0.1369	31.9872	294.439	5.8056
	0.1404	32.1371	295.306	5.7756
	0.1413	32.9868	296.148	5.75136
	0.1412	33.0701	296.713	5.73336
	0.1475	33.4033	297.834	5.71536
	0.1439	33.8698	298.303	5.69736
	0.1487	34.0864	298.759	5.67936
	0.1463	34.5195	299.453	5.66136
	0.1487	34.8694	299.704	5.64336
	0.1488	35.2859	300.088	5.62536
	0.1495	35.769	300.477	5.60736
	0.1531	36.0356	300.475	5.58936
	0.1502	36.2522	300.721	5.58288
	0.1554	36.7853	300.722	5.58888
	0.1551	37.2018	301.131	5.59488
	0.1544	37.5683	301.05	5.60088
	0.1577	37.9681	301.117	5.60688
	0.1537	38.4013	301.198	5.61288
	0.1603	38.8011	301.314	5.61888
	0.1553	39.201	301.3	5.62488
	0.1595	39.4342	301.151	5.63088
	0.1586	40.084	301.217	5.63688
	0.1601	40.3339	301.068	5.64864
	0.1655	40.4838	301.148	5.66664
	0.1625	41.2002	301.004	5.68464
	0.1676	41.5167	300.986	5.70264
	0.1652	41.8166	300.962	5.72064
	0.1684	42.383	300.724	5.73864
	0.1684	42.6496	300.774	5.75664
	0.1679	43.266	300.525	5.77464
	0.1735	43.7658	300.572	5.79264
	0.1685	43.9991	300.517	5.81064
	0.1748	44.4655	300.247	5.82288
	0.1715	44.7654	300.339	5.82888
	0.1736	45.1653	300.118	5.83488
	0.1746	45.6151	300.108	5.84088
	0.1725	46.0982	300.044	5.84688
	0.1795	46.3981	299.99	5.85288
	0.1767	47.0478	300.043	5.85888
	0.1798	47.2644	299.798	5.86488
	0.1778	47.8975	299.866	5.87088
	0.1781	48.264	299.587	5.87688
	0.1841	48.5639	299.644	5.90304
	0.1798	49.0137	299.676	5.95104
	0.1883	49.5302	299.463	5.99904
	0.1826	49.8467	299.452	6.04704
	0.1883	50.2299	299.317	6.09504
	0.1867	50.7963	299.317	6.14304
	0.1874	51.0962	299.126	6.19104
	0.1904	51.6127	299.199	6.23904
	0.1871	52.0958	299.127	6.28704
	0.1943	52.2957	298.934	6.33504
	0.1904	52.8289	298.956	6.34272
	0.1941	53.1454	298.726	6.30672
	0.1962	53.6619	298.918	6.27072
	0.1927	54.245	298.66	6.23472
	0.1986	54.4615	298.769	6.19872
	0.1933	55.1613	298.805	6.16272
	0.1993	55.6944	298.719	6.12672
	0.1965	55.8277	298.701	6.09072
	0.1978	56.544	298.506	6.05472
	0.1998	56.9939	298.752	6.01872
	0.1982	57.477	298.575	5.97984
	0.2058	58.1767	298.531	5.93784
	0.2025	58.4766	298.641	5.89584
	0.2071	58.8265	298.386	5.85384
	0.2078	59.6928	298.514	5.81184
	0.206	59.876	298.368	5.76984
	0.21	60.5591	298.381	5.72784
	0.2061	61.0422	298.432	5.68584
	0.2124	61.2255	298.219	5.64384
	0.2096	61.9919	298.327	5.60184
	0.213	62.3251	298.179	5.61456
	0.2139	62.7915	298.154	5.68656
	0.2128	63.5246	298.108	5.75856
	0.217	63.8744	298.097	5.83056
	0.212	64.2576	298.12	5.90256
	0.2164	65.024	297.912	5.97456
	0.2174	65.2072	298.2	6.04656
	0.216	65.807	297.866	6.11856
	0.2212	66.4068	297.99	6.19056
	0.217	66.54	297.972	6.26256
	0.224	67.1398	297.771	6.27984
	0.2204	67.573	297.998	6.23784
	0.2264	67.9228	297.644	6.19584
	0.2271	68.6225	297.967	6.15384
	0.2265	69.0057	297.738	6.11184
	0.2301	69.5555	297.753	6.06984
	0.2264	70.1553	297.731	6.02784
	0.2313	70.755	297.594	5.98584
	0.2312	71.3048	297.763	5.94384
	0.2311	71.9379	297.615	5.90184
	0.2342	72.3044	297.678	5.89728
	0.2311	72.9375	297.679	5.93328
	0.2361	73.5039	297.626	5.96928
	0.2319	73.8205	297.65	6.00528
	0.2351	74.3702	297.649	6.04128
	0.2354	74.9533	297.74	6.07728
	0.2348	75.3199	297.568	6.11328
	0.2419	75.9863	297.765	6.14928
	0.2373	76.6193	297.691	6.18528
	0.2407	76.8859	297.523	6.22128
	0.2384	77.569	297.697	6.22272
	0.2415	77.8189	297.577	6.18672
	0.2456	78.6519	297.603	6.15072
	0.2446	79.1683	297.673	6.11472
	0.2504	79.6348	297.545	6.07872
	0.2462	80.4012	297.586	6.04272
	0.2504	81.1342	297.387	6.00672
	0.2489	81.3508	297.556	5.97072
	0.2501	82.3004	297.377	5.93472
	0.2543	82.6503	297.394	5.89872
	0.2508	83.1501	297.322	5.88864
	0.2554	84.1663	297.177	5.90664
	0.2531	84.5162	297.335	5.92464
	0.2546	85.1826	297.183	5.94264
	0.255	85.9489	297.383	5.96064
	0.2522	86.4154	297.245	5.97864
	0.259	87.0985	297.319	5.99664
	0.2555	87.9148	297.408	6.01464
	0.2616	88.3646	297.186	6.03264
	0.2601	89.2143	297.43	6.05064
	0.2594	89.8807	297.267	6.06
	0.2656	90.4638	297.316	6.06
	0.2633	91.1302	297.311	6.06
	0.2691	91.7633	297.244	6.06
	0.266	92.413	297.291	6.06
	0.2691	93.2793	297.113	6.06
	0.2681	93.7292	297.223	6.06
	0.2675	94.029	297.165	6.06
	0.2717	94.7454	297.169	6.06
	0.2684	95.0453	297.251	6.06
	0.2733	95.8283	297.046	6.03984
	0.2716	96.3115	297.189	5.99784
	0.2727	96.6447	297.058	5.95584
	0.2767	97.1278	297.271	5.91384
	0.2725	97.461	297.094	5.87184
	0.2768	97.8275	297.178	5.82984
	0.2747	98.394	297.311	5.78784
	0.2791	98.6938	297.065	5.74584
	0.279	99.077	297.188	5.70384
	0.2781	99.5102	297.119	5.66184
	0.2827	99.7101	297.148	5.65152
	0.2792	100.077	297.113	5.67552
	0.2867	100.46	297.035	5.69952
	0.2864	100.543	297.27	5.72352
	0.288	100.826	297.007	5.74752
	0.2902	101.043	297.181	5.77152
	0.2879	101.309	297.039	5.79552
	0.2921	101.359	297.018	5.81952
	0.2883	101.743	297.128	5.84352
	0.2938	101.959	297.038	5.86752
	0.2928	102.209	297.124	5.8944
	0.2939	102.342	297.078	5.9244
	0.2965	102.626	297.088	5.9544
	0.2936	102.709	297.092	5.9844
	0.2962	102.726	297.025	6.0144
	0.2952	102.975	297.313	6.0444
	0.295	103.025	297.1	6.0744
	0.3005	103.125	297.284	6.1044
	0.2959	103.292	297.066	6.1344
	0.3009	103.609	297.115	6.1644
	0.2966	103.592	297.289	6.17424
	0.3014	103.942	297.001	6.16224
	0.3027	103.942	297.111	6.15024
	0.3047	104.175	296.892	6.13824
	0.3082	104.475	296.834	6.12624
	0.3047	104.758	296.744	6.11424
	0.3096	104.875	296.55	6.10224
	0.3078	105.258	296.684	6.09024
	0.31	105.341	296.536	6.07824
	0.314	105.791	296.563	6.06624
	0.3117	106.174	296.436	6.06
	0.3158	106.391	296.357	6.06
	0.3117	106.807	296.465	6.06
	0.3157	107.174	296.099	6.06
	0.314	107.39	296.316	6.06
	0.315	107.94	296.163	6.06
	0.3179	108.29	296.172	6.06
	0.3143	108.79	296.224	6.06
	0.3189	109.456	296.098	6.06
	0.3178	109.623	296.347	6.06
	0.3185	110.356	296.19	6.03984
	0.3216	110.272	296.294	5.99784
	0.3195	110.356	295.95	5.95584
	0.3273	111.905	296.124	5.91384
	0.3227	112.072	295.964	5.87184
	0.3272	112.472	295.718	5.82984
	0.3229	113.305	295.727	5.78784
	0.3244	113.538	295.616	5.74584
	0.3294	114.238	295.518	5.70384
	0.3307	114.687	295.593	5.66184
	0.3398	115.137	295.285	5.65152
	0.3388	115.67	295.536	5.67552
	0.3405	116.087	295.393	5.69952
	0.3432	116.503	295.602	5.72352
	0.3425	117.053	295.426	5.74752
	0.3483	117.636	295.64	5.77152
	0.3451	118.003	295.779	5.79552
	0.3481	118.836	295.784	5.81952
	0.3448	119.486	296.102	5.84352
	0.3471	120.035	295.947	5.86752
	0.349	120.685	296.175	5.91744
	0.3442	121.135	296.332	5.99544
	0.3489	121.951	296.35	6.07344
	0.3467	122.618	296.65	6.15144
	0.3465	123.084	296.496	6.22944
	0.3467	123.984	296.635	6.30744
	0.3431	124.733	296.545	6.38544
	0.3474	125.217	296.528	6.46344
	0.3459	126.15	296.604	6.54144
	0.3534	126.583	296.488	6.61944
	0.3556	127.149	296.685	6.65424
	0.3609	128.132	296.597	6.64224
	0.3652	128.565	296.663	6.63024
	0.3626	129.248	296.649	6.61824
	0.3653	130.131	296.673	6.60624
	0.363	130.664	296.878	6.59424
	0.3612	131.514	296.828	6.58224
	0.3623	132.23	297.077	6.57024
	0.358	132.73	297.171	6.55824
	0.3645	133.863	297.134	6.54624
	0.3591	134.413	297.229	6.5256
	0.3635	135.079	297.138	6.4956
	0.362	136.179	297.369	6.4656
	0.3645	136.762	297.23	6.4356
	0.3674	137.412	297.297	6.4056
	0.3643	138.595	297.268	6.3756
	0.3688	139.028	297.17	6.3456
	0.366	139.727	297.358	6.3156
	0.369	140.644	297.07	6.2856
	0.3768	141.293	297.331	6.2556
	0.3772	142.176	297.147	6.25152
	0.3829	142.91	297.259	6.27552
	0.3776	143.476	297.3	6.29952
	0.381	144.659	297.278	6.32352
	0.376	145.309	297.541	6.34752
	0.3753	145.842	297.365	6.37152
	0.3757	146.975	297.506	6.39552
	0.3725	147.408	297.474	6.41952
	0.3815	148.174	297.445	6.44352
	0.3821	149.257	297.629	6.46752
	0.383	149.823	297.429	6.44256
	0.3844	150.606	297.663	6.36456
	0.3808	151.373	297.365	6.28656
	0.3849	152.039	297.537	6.20856
	0.3791	153.122	297.607	6.13056
	0.3863	153.772	297.363	6.05256
	0.3822	154.305	297.391	5.97456
	0.3867	155.421	297.221	5.89656
	0.3934	155.821	297.28	5.81856
	0.3984	156.537	297.225	5.74056
	0.4082	157.454	297.251	5.7432
	0.4085	157.853	297.341	5.8332
	0.4118	158.637	297.214	5.9232
	0.4101	159.303	297.569	6.0132
	0.4049	159.986	297.393	6.1032
	0.4028	160.752	297.582	6.1932
	0.3938	161.352	297.89	6.2832
	0.3974	161.619	297.653	6.3732
	0.3937	162.751	297.877	6.4632
	0.3981	163.285	297.693	6.5532
	0.4024	163.834	297.676	6.57984
	0.3997	164.618	297.81	6.53784
	0.4037	165.3	297.632	6.49584
	0.4004	165.867	297.764	6.45384
	0.4012	166.95	297.58	6.41184
	0.4015	167.233	297.635	6.36984
	0.403	168.183	297.242	6.32784
	0.4125	168.716	297.358	6.28584
	0.4133	169.282	297.389	6.24384
	0.423	170.182	297.177	6.20184
	0.4207	170.615	297.309	6.21168
	0.4239	171.265	297.189	6.27768
	0.4234	171.981	297.177	6.34368
	0.4227	172.614	297.256	6.40968
	0.4255	173.264	297.256	6.47568
	0.4238	173.897	297.195	6.54168
	0.4256	174.197	297.375	6.60768
	0.4249	174.88	297.407	6.67368
	0.4245	175.58	297.401	6.73968
	0.4297	176.113	297.555	6.80568
	0.4242	177.113	297.62	6.83136
	0.4271	177.496	297.599	6.81336
	0.4205	177.812	297.722	6.79536
	0.42	178.912	297.584	6.77736
	0.4211	179.578	297.668	6.75936
	0.4237	179.995	297.461	6.74136
	0.4315	181.061	297.505	6.72336
	0.4318	181.461	297.581	6.70536
	0.435	182.06	297.351	6.68736
	0.4362	182.91	297.519	6.66936
	0.4395	183.46	297.478	6.62832
	0.4444	184.276	297.656	6.56232
	0.4417	184.893	297.674	6.49632
	0.4458	185.259	297.627	6.43032
	0.4383	186.092	297.807	6.36432
	0.4377	186.642	297.608	6.29832
	0.4353	187.225	297.858	6.23232
	0.4318	188.141	297.618	6.16632
	0.4364	188.641	297.55	6.10032
	0.4343	189.191	297.707	6.03432
	0.4404	190.24	297.459	5.95968
	0.4414	190.54	297.611	5.87568
	0.4447	191.207	297.451	5.79168
	0.4539	191.823	297.675	5.70768
	0.4507	192.19	297.561	5.62368
	0.4566	193.089	297.377	5.53968
	0.4497	193.822	297.544	5.45568
	0.4545	194.206	297.349	5.37168
	0.4539	195.089	297.296	5.28768
	0.4543	195.805	297.25	5.20368
	0.457	196.105	297.247	5.19168
	0.4542	197.054	297.27	5.25768
	0.4588	197.604	297.276	5.32368
	0.4553	198.054	297.253	5.38968
	0.4578	199.004	297.119	5.45568
	0.4582	199.42	297.345	5.52168
	0.4559	200.137	297.312	5.58768
	0.4625	200.92	297.292	5.65368
	0.4597	201.269	297.438	5.71968
	0.4642	202.219	297.414	5.78568
	0.4642	202.719	297.696	5.84016
	0.4619	203.102	297.586	5.88216
	0.4636	203.985	297.734	5.92416
	0.46	204.468	297.793	5.96616
	0.4647	204.951	297.642	6.00816
	0.4632	205.851	297.808	6.05016
	0.4668	206.384	297.534	6.09216
	0.4705	207.101	297.758	6.13416
	0.4692	207.817	297.575	6.17616
	0.4757	208.2	297.437	6.21816
	0.473	208.916	297.499	6.20832
	0.48	209.45	297.354	6.14232
	0.48	209.999	297.486	6.07632
	0.4823	210.982	297.348	6.01032
	0.484	211.282	297.503	5.94432
	0.4802	211.948	297.626	5.87832
	0.4841	212.848	297.742	5.81232
	0.4808	213.165	297.834	5.74632
	0.4811	213.781	297.736	5.68032
	0.4818	214.597	298.003	5.61432
	0.4773	215.097	297.935	5.59152
	0.4803	215.797	297.93	5.61552
	0.4762	216.547	298.034	5.63952
	0.481	216.897	297.814	5.66352
	0.4838	217.913	297.938	5.68752
	0.4867	218.513	297.7	5.71152
	0.4898	218.762	297.861	5.73552
	0.4885	219.729	297.705	5.75952
	0.4935	219.995	297.63	5.78352
	0.4934	220.462	297.598	5.80752
	0.497	221.262	297.486	5.80272
	0.4971	221.611	297.601	5.76672
	0.496	222.144	297.471	5.73072
	0.5	222.894	297.516	5.69472
	0.4968	223.277	297.558	5.65872
	0.4998	223.977	297.355	5.62272
	0.4984	224.494	297.485	5.58672
	0.4982	224.993	297.399	5.55072
	0.5004	225.826	297.433	5.51472
	0.4968	226.126	297.462	5.47872
	0.501	226.693	297.444	5.48592
	0.4973	227.526	297.365	5.53992
	0.5001	227.826	297.291	5.59392
	0.5039	228.475	297.346	5.64792
	0.5052	229.208	297.222	5.70192
	0.5152	229.691	297.169	5.75592
	0.5131	230.325	297.168	5.80992
	0.5183	230.858	297.082	5.86392
	0.5161	231.291	297.171	5.91792
	0.5167	232.107	296.99	5.97192
	0.5163	232.724	297.15	5.98272
	0.5153	232.923	297.081	5.94672
	0.5196	233.673	297.172	5.91072
	0.5151	234.173	297.026	5.87472
	0.5187	234.606	296.911	5.83872
	0.5175	235.339	297.018	5.80272
	0.5168	235.656	296.873	5.76672
	0.5217	236.206	296.967	5.73072
	0.5202	236.206	297.005	5.69472
	0.5246	236.539	296.878	5.65872
	0.5214	238.038	297.117	5.65152
	0.5231	238.605	296.959	5.67552
	0.5239	238.871	297.174	5.69952
	0.5214	239.737	297.137	5.72352
	0.5276	240.204	297.181	5.74752
	0.5249	240.504	297.25	5.77152
	0.5294	241.304	297.15	5.79552
	0.5279	241.753	297.358	5.81952
	0.5287	242.336	297.163	5.84352
	0.5305	242.97	297.384	5.86752
	0.5304	243.353	297.268	5.85696
	0.5364	243.969	297.146	5.80896
	0.5339	244.552	297.312	5.76096
	0.5372	244.835	297.187	5.71296
	0.5359	245.485	297.233	5.66496
	0.535	245.968	297.15	5.61696
	0.5394	246.251	297.162	5.56896
	0.5352	247.084	297.283	5.52096
	0.5392	247.334	297.157	5.47296
	0.5379	247.618	297.339	5.42496
	0.5385	248.367	296.969	5.42592
	0.5422	248.55	297.167	5.47992
	0.5411	249.084	297.058	5.53392
	0.5437	249.7	296.961	5.58792
	0.5418	250.117	296.995	5.64192
	0.5478	250.816	296.881	5.69592
	0.5516	251.266	296.952	5.74992
	0.5531	251.516	296.812	5.80392
	0.558	252.366	296.854	5.85792
	0.5548	252.632	296.87	5.91192
	0.5586	253.132	296.699	5.94288
	0.5574	253.765	296.959	5.94888
	0.5597	253.848	296.744	5.95488
	0.5619	254.232	296.862	5.96088
	0.5596	254.965	296.984	5.96688
	0.5629	255.331	296.875	5.97288
	0.5616	255.848	297.117	5.97888
	0.5645	256.447	297.192	5.98488
	0.5644	256.547	297.497	5.99088
	0.5623	257.347	297.591	5.99688
	0.5674	257.78	297.785	6.00288
	0.563	258.147	297.779	6.00888
	0.5666	258.796	297.814	6.01488
	0.5642	259.146	298.136	6.02088
	0.5649	259.729	297.913	6.02688
	0.567	260.329	298.243	6.03288
	0.5663	260.646	298.119	6.03888
	0.5709	261.079	298.002	6.04488
	0.5694	261.712	298.16	6.05088
	0.5715	262.029	298.085	6.05688
	0.5708	262.645	298.246	6.05424
	0.5708	263.328	298.108	6.04224
	0.5757	263.644	298.205	6.03024
	0.5735	264.494	298.108	6.01824
	0.578	264.744	298.138	6.00624
	0.5773	265.177	298.222	5.99424
	0.5789	265.91	298.061	5.98224
	0.5806	266.16	298.236	5.97024
	0.5793	266.61	298.315	5.95824
	0.5836	267.243	298.407	5.94624
	0.5799	267.476	298.331	5.95728
	0.5836	268.159	298.231	5.99328
	0.5825	268.859	298.532	6.02928
	0.5818	269.059	298.317	6.06528
	0.5861	269.609	298.512	6.10128
	0.5833	270.125	298.226	6.13728
	0.5897	270.508	298.229	6.17328
	0.5866	271.458	298.359	6.20928
	0.5906	271.775	298.062	6.24528
	0.5895	272.124	298.238	6.28128
	0.5901	272.941	298.117	6.26544
	0.5935	273.207	298.075	6.19344
	0.5924	273.574	298.062	6.12144
	0.5985	274.19	297.995	6.04944
	0.5972	274.34	298.044	5.97744
	0.5986	275.057	297.859	5.90544
	0.6011	275.273	298.124	5.83344
	0.5985	275.623	297.963	5.76144
	0.6037	276.389	298.021	5.68944
	0.6004	276.773	298.079	5.61744
	0.604	276.973	297.859	5.60304
	0.6025	277.672	298.098	5.65104
	0.6024	277.856	297.907	5.69904
	0.6051	278.422	297.882	5.74704
	0.6022	278.872	297.875	5.79504
	0.6064	279.322	297.707	5.84304
	0.6064	279.755	297.871	5.89104
	0.6079	280.305	297.617	5.93904
	0.6106	280.688	297.655	5.98704
	0.6086	281.271	297.562	6.03504
	0.613	281.554	297.524	6.03408
	0.6114	281.804	297.613	5.98008
	0.6173	282.504	297.49	5.92608
	0.6167	282.803	297.696	5.87208
	0.6187	283.153	297.584	5.81808
	0.6205	283.603	297.555	5.76408
	0.619	283.97	297.788	5.71008
	0.6217	284.453	297.757	5.65608
	0.6205	284.719	297.988	5.60208
	0.6218	284.886	297.805	5.54808
	0.6236	285.269	298.043	5.55168
	0.6213	285.836	298.005	5.61768
	0.6253	286.069	298.065	5.68368
	0.6214	286.685	298.03	5.74968
	0.6256	287.135	297.894	5.81568
	0.6245	287.252	298.122	5.88168
	0.6272	287.818	297.837	5.94768
	0.6294	288.101	297.903	6.01368
	0.6282	288.401	297.75	6.07968
	0.6312	288.618	297.695	6.14568
	0.6306	289.001	297.752	6.18288
	0.6334	289.434	297.642	6.18888
	0.6355	289.817	297.781	6.19488
	0.6365	290.234	297.498	6.20088
	0.6397	290.867	297.602	6.20688
	0.6383	291.084	297.613	6.21288
	0.642	291.317	297.554	6.21888
	0.6398	291.817	297.749	6.22488
	0.6413	292	297.687	6.23088
	0.6433	292.45	297.865	6.23688
	0.64	292.983	297.837	6.23712
	0.6439	293.116	297.885	6.23112
	0.6428	293.549	298.074	6.22512
	0.644	294.016	298.008	6.21912
	0.6448	294.266	298.148	6.21312
	0.6444	294.632	297.98	6.20712
	0.6479	295.049	298.076	6.20112
	0.6456	295.332	297.945	6.19512
	0.651	295.765	297.869	6.18912
	0.6486	296.198	297.949	6.18312
	0.6513	296.481	297.714	6.15408
	0.6529	297.031	297.731	6.10008
	0.6542	297.348	297.79	6.04608
	0.6582	297.481	297.68	5.99208
	0.6562	297.981	297.713	5.93808
	0.6597	298.147	297.491	5.88408
	0.659	298.464	297.654	5.83008
	0.6592	298.947	297.493	5.77608
	0.6623	299.147	297.708	5.72208
	0.6595	299.697	297.666	5.66808
	0.6659	299.913	297.566	5.64576
	0.6629	299.997	297.821	5.65776
	0.6648	300.58	297.781	5.66976
	0.6651	300.913	298.029	5.68176
	0.6628	301.263	297.871	5.69376
	0.6668	301.663	297.962	5.70576
	0.6647	301.929	297.999	5.71776
	0.6693	302.379	297.982	5.72976
	0.6684	302.762	297.933	5.74176
	0.6694	302.829	297.7	5.75376
	0.6709	303.212	297.815	5.78016
	0.6687	303.529	297.665	5.82216
	0.6761	303.812	297.58	5.86416
	0.6745	304.395	297.76	5.90616
	0.6788	304.628	297.5	5.94816
	0.6782	304.795	297.481	5.99016
	0.6781	305.145	297.356	6.03216
	0.6811	305.528	297.499	6.07416
	0.6797	305.611	297.53	6.11616
	0.6836	305.578	297.491	6.15816
	0.6818	305.844	297.656	6.18
	0.6839	306.711	297.505	6.18
	0.6859	306.961	297.709	6.18
	0.6834	307.21	297.721	6.18
	0.6871	307.693	297.627	6.18
	0.6828	308.193	297.89	6.18
	0.6869	308.41	297.579	6.18
	0.6881	308.91	297.748	6.18
	0.6887	308.876	297.55	6.18
	0.6914	309.343	297.623	6.18
	0.6893	309.743	297.59	6.17424
	0.6946	310.009	297.422	6.16224
	0.6928	310.143	297.486	6.15024
	0.6961	310.576	297.315	6.13824
	0.6984	310.892	297.42	6.12624
	0.6968	311.075	297.24	6.11424
	0.7007	311.342	297.324	6.10224
	0.6995	311.642	297.464	6.09024
	0.7016	311.459	297.402	6.07824
	0.702	312.009	297.552	6.06624
	0.7019	312.408	297.387	6.0456
	0.7055	312.858	297.54	6.0156
	0.7023	313.258	297.552	5.9856
	0.7064	313.341	297.543	5.9556
	0.7036	313.724	297.523	5.9256
	0.706	313.974	297.48	5.8956
	0.707	314.474	297.608	5.8656
	0.7065	314.591	297.371	5.8356
	0.7109	314.941	297.383	5.8056
	0.7095	315.49	297.423	5.7756
	0.7119	315.624	297.143	5.76864
	0.7113	315.757	297.244	5.78664
	0.714	316.14	297.147	5.80464
	0.717	316.373	297.278	5.82264
	0.7168	316.59	297.174	5.84064
	0.7204	317.09	297.151	5.85864
	0.7187	317.223	297.232	5.87664
	0.721	317.623	297.151	5.89464
	0.7217	317.773	297.472	5.91264
	0.7205	317.973	297.363	5.93064
	0.7256	318.389	297.517	5.93712
	0.7226	318.839	297.575	5.93112
	0.7253	319.022	297.549	5.92512
	0.724	319.455	297.732	5.91912
	0.724	319.755	297.591	5.91312
	0.7263	319.772	297.789	5.90712
	0.7244	320.372	297.754	5.90112
	0.73	320.655	297.728	5.89512
	0.7278	320.805	297.761	5.88912
	0.7304	321.271	297.594	5.88312
	0.7308	321.538	297.814	5.88576
	0.7312	321.921	297.518	5.89776
	0.735	322.321	297.702	5.90976
	0.7345	322.488	297.647	5.92176
	0.7388	322.821	297.531	5.93376
	0.7372	323.054	297.599	5.94576
	0.7406	323.204	297.516	5.95776
	0.7412	323.804	297.724	5.96976
	0.7397	323.904	297.673	5.98176
	0.7442	324.27	297.715	5.99376
	0.7411	324.787	297.851	6.00864
	0.7445	324.97	297.662	6.02664
	0.7435	325.187	297.814	6.04464
	0.7433	325.62	297.685	6.06264
	0.746	325.686	297.882	6.08064
	0.7435	326.336	297.933	6.09864
	0.7481	326.519	297.798	6.11664
	0.7473	326.636	297.919	6.13464
	0.7492	327.352	297.632	6.15264
	0.7504	327.469	297.713	6.17064
	0.7497	327.769	297.669	6.17424
	0.7535	328.202	297.633	6.16224
	0.751	328.385	297.606	6.15024
	0.7559	328.685	297.481	6.13824
	0.7568	329.018	297.725	6.12624
	0.7586	329.235	297.364	6.11424
	0.7611	329.635	297.486	6.10224
	0.7596	329.868	297.604	6.09024
	0.7626	330.135	297.539	6.07824
	0.7615	330.484	297.783	6.06624
	0.7636	330.718	297.569	6.05424
	0.7655	330.951	297.867	6.04224
	0.7636	331.217	297.608	6.03024
	0.768	331.534	297.834	6.01824
	0.7639	331.884	297.961	6.00624
	0.7678	332.2	297.762	5.99424
	0.7664	332.517	298.056	5.98224
	0.7673	332.834	297.819	5.97024
	0.7696	333.383	297.976	5.95824
	0.7691	333.517	297.882	5.94624
	0.7713	333.883	297.758	5.93712
	0.7705	334.216	297.825	5.93112
	0.775	334.366	297.7	5.92512
	0.7767	334.649	297.877	5.91912
	0.7756	335.083	297.684	5.91312
	0.7799	335.299	297.783	5.90712
	0.7784	335.816	297.72	5.90112
	0.7809	335.866	297.683	5.89512
	0.7805	336.299	297.875	5.88912
	0.7818	336.532	297.804	5.88312
	0.7839	336.665	297.96	5.88864
	0.7829	336.949	297.917	5.90664
	0.786	337.248	297.909	5.92464
	0.7839	337.465	297.999	5.94264
	0.7862	337.731	297.881	5.96064
	0.7858	338.065	298.113	5.97864
	0.7846	338.215	297.924	5.99664
	0.7895	338.598	298.011	6.01464
	0.7883	339.064	297.882	6.03264
	0.7922	339.198	297.877	6.05064
	0.7895	339.697	297.954	6.06
	0.7918	339.781	297.66	6.06
	0.7937	340.297	297.83	6.06
	0.7939	340.514	297.668	6.06
	0.7979	340.747	297.633	6.06
	0.7965	340.947	297.751	6.06
	0.8011	341.33	297.628	6.06
	0.8003	341.58	297.739	6.06
	0.8006	342.063	297.745	6.06
	0.804	342.18	297.986	6.06
	0.8021	342.313	297.839	6.06288
	0.8055	342.846	297.857	6.06888
	0.8033	342.996	298.083	6.07488
	0.8054	343.263	297.88	6.08088
	0.8053	343.646	298.083	6.08688
	0.8045	343.896	298.055	6.09288
	0.8082	344.112	298.072	6.09888
	0.806	344.595	297.964	6.10488
	0.8103	344.562	297.757	6.11088
	0.8093	345.012	297.879	6.11688
	0.81	345.062	297.627	6.11712
	0.8132	345.329	297.807	6.11112
	0.8121	345.862	297.513	6.10512
	0.8176	346.062	297.632	6.09912
	0.8159	346.128	297.64	6.09312
	0.821	346.578	297.468	6.08712
	0.8193	346.728	297.522	6.08112
	0.8207	347.078	297.534	6.07512
	0.8225	347.228	297.539	6.06912
	0.8201	347.511	297.761	6.06312
	0.8244	347.794	297.669	6.05424
	0.8246	347.827	297.9	6.04224
	0.825	348.061	297.719	6.03024
	0.8269	348.411	298.008	6.01824
	0.8247	348.727	297.785	6.00624
	0.8274	348.894	297.916	5.99424
	0.8246	349.277	298.03	5.98224
	0.8294	349.427	297.735	5.97024
	0.8282	349.677	297.926	5.95824
	0.8304	350.043	297.733	5.94624
	0.8322	350.093	297.731	5.94576
	0.8312	350.343	297.579	5.95776
	0.8351	350.76	297.645	5.96976
	0.8345	350.76	297.686	5.98176
	0.8371	351.343	297.552	5.99376
	0.8381	351.459	297.616	6.00576
	0.8381	351.476	297.375	6.01776
	0.8405	351.892	297.519	6.02976
	0.8393	351.926	297.616	6.04176
	0.8431	352.142	297.479	6.05376
	0.8425	352.459	297.707	6.06
	0.8433	352.609	297.669	6.06
	0.8452	352.692	297.719	6.06
	0.8432	352.925	297.599	6.06
	0.8463	353.159	297.705	6.06
	0.8449	353.509	297.86	6.06
	0.8468	353.592	297.642	6.06
	0.8488	353.792	297.771	6.06
	0.8486	354.108	297.552	6.06
	0.8514	354.325	297.724	6.06
	0.8499	354.541	297.519	6.06
	0.8533	354.791	297.369	6.06
	0.8514	354.958	297.554	6.06
	0.8551	355.258	297.394	6.06
	0.8578	355.258	297.459	6.06
	0.8574	355.358	297.361	6.06
	0.8612	355.508	297.333	6.06
	0.8598	355.741	297.38	6.06
	0.8621	355.874	297.373	6.06
	0.8627	356.224	297.553	6.06
	0.8631	356.341	297.443	6.05712
	0.8655	356.474	297.65	6.05112
	0.8636	356.757	297.69	6.04512
	0.868	357.09	297.615	6.03912
	0.865	357.224	297.961	6.03312
	0.8659	357.357	297.718	6.02712
	0.8677	357.59	297.839	6.02112
	0.8669	357.824	297.788	6.01512
	0.8701	357.923	297.84	6.00912
	0.8682	358.123	297.85	6.00312
	0.8716	358.34	297.631	5.99136
	0.8708	358.457	297.714	5.97336
	0.8725	358.69	297.405	5.95536
	0.8759	359.023	297.687	5.93736
	0.8746	359.123	297.629	5.91936
	0.88	359.223	297.445	5.90136
	0.8774	359.473	297.538	5.88336
	0.8805	359.623	297.471	5.86536
	0.8817	359.806	297.483	5.84736
	0.8804	360.073	297.532	5.82936
	0.8843	360.189	297.682	5.82288
	0.8829	360.322	297.726	5.82888
	0.886	360.572	297.639	5.83488
	0.8844	360.806	297.937	5.84088
	0.8849	361.106	297.707	5.84688
	0.8871	361.139	297.967	5.85288
	0.8832	361.156	297.805	5.85888
	0.8867	361.472	297.57	5.86488
	0.884	361.655	297.723	5.87088
	0.8876	361.772	297.442	5.87688
	0.8894	362.055	297.458	5.88
	0.8889	362.272	297.234	5.88
	0.8929	362.338	297.118	5.88
	0.8927	362.422	296.934	5.88
	0.8988	362.788	296.709	5.88
	0.8978	362.971	296.697	5.88
	0.9002	363.105	296.478	5.88
	0.901	363.155	296.536	5.88
	0.8995	363.555	296.356	5.88
	0.904	363.721	296.428	5.88
	0.9022	363.954	296.427	5.88576
	0.9043	364.221	296.168	5.89776
	0.9056	364.271	296.202	5.90976
	0.9087	364.471	296.03	5.92176
	0.913	364.837	296.026	5.93376
	0.9095	364.921	296.187	5.94576
	0.9117	365.071	296.041	5.95776
	0.9092	365.287	296.218	5.96976
	0.91	365.52	296.017	5.98176
	0.9099	365.77	296.136	5.99376
	0.9105	365.804	295.955	6.00576
	0.9133	366.237	295.853	6.01776
	0.9107	366.42	296.037	6.02976
	0.9147	366.67	295.763	6.04176
	0.9155	366.72	295.884	6.05376
	0.9197	367.053	295.714	6.06576
	0.9249	367.186	295.652	6.07776
	0.922	367.47	295.76	6.08976
	0.9229	367.769	295.777	6.10176
	0.9188	367.636	295.656	6.11376
	0.9193	367.953	295.664	6.09408
	0.9212	368.153	295.82	6.04008
	0.9213	368.369	295.625	5.98608
	0.9273	368.453	295.611	5.93208
	0.9277	368.752	295.678	5.87808
	0.9309	369.052	295.48	5.82408
	0.9348	369.419	295.589	5.77008
	0.9334	369.519	295.474	5.71608
	0.9364	369.802	295.663	5.66208
	0.9329	370.102	295.738	5.60808
	0.9368	370.185	295.61	5.61744
	0.933	370.618	295.698	5.69544
	0.9336	370.918	295.584	5.77344
	0.9333	370.985	295.616	5.85144
	0.9299	371.351	295.547	5.92944
	0.9348	371.601	295.497	6.00744
	0.9357	371.735	295.59	6.08544
	0.9453	371.968	295.407	6.16344
	0.9483	372.318	295.515	6.24144
	0.9482	372.451	295.63	6.31944
	0.9506	372.884	295.586	6.36864
	0.9476	373.151	295.613	6.38664
	0.9512	373.584	295.623	6.40464
	0.9494	373.817	295.782	6.42264
	0.9501	374.067	295.623	6.44064
	0.9503	374.367	295.884	6.45864
	0.9481	374.667	295.933	6.47664
	0.9516	374.95	295.902	6.49464
	0.9489	375.516	296.081	6.51264
	0.9516	375.733	296.07	6.53064
	0.9515	375.983	296.228	6.51696
	0.9516	376.549	296.162	6.46896
	0.9554	376.616	296.187	6.42096
	0.954	377.149	296.231	6.37296
	0.9587	377.599	296.202	6.32496
	0.9576	377.765	296.264	6.27696
	0.9607	378.082	296.092	6.22896
	0.9623	378.498	296.251	6.18096
	0.9613	378.765	296.142	6.13296
	0.9648	379.215	296.239	6.08496
	0.9626	379.448	296.315	6.05712
	0.9635	379.798	296.362	6.05112
	0.9649	380.248	296.537	6.04512
	0.9638	380.398	296.471	6.03912
	0.9671	380.698	296.629	6.03312
	0.9651	381.214	296.729	6.02712
	0.9676	381.314	296.732	6.02112
	0.9667	381.814	296.795	6.01512
	0.9684	382.047	296.693	6.00912
	0.9719	382.547	296.849	6.00312
	0.9709	382.98	296.818	6.00864
	0.9752	383.43	296.854	6.02664
	0.9726	383.647	296.919	6.04464
	0.9759	383.896	296.772	6.06264
	0.9777	384.28	296.802	6.08064
	0.9785	384.679	296.772	6.09864
	0.9828	385.079	296.925	6.11664
	0.9798	385.329	296.893	6.13464
	0.9839	385.512	296.93	6.15264
	0.9821	386.245	297.072	6.17064
	0.9835	386.545	297.111	6.17136
	0.9849	386.812	297.359	6.15336
	0.9821	387.128	297.326	6.13536
	0.9858	387.412	297.387	6.11736
	0.9835	387.928	297.624	6.09936
	0.9851	388.311	297.58	6.08136
	0.9865	388.445	297.746	6.06336
	0.9848	389.144	297.733	6.04536
	0.99	389.444	297.858	6.02736
	0.9893	389.694	297.983	6.00936
	0.9945	390.194	297.867	6.00864
	0.9935	390.46	297.932	6.02664
	0.9951	390.827	297.768	6.04464
	0.9962	391.377	297.988	6.06264
	0.9957	391.543	297.744	6.08064
	1.0014	392.026	297.781	6.09864
	0.9994	392.376	297.961	6.11664
	1.0033	392.81	297.794	6.13464
	1.0029	393.143	297.958	6.15264
	1.0024	393.459	297.967	6.17064
	1.0046	393.776	298.043	6.18864
	1.0027	394.459	298.116	6.20664
	1.0063	394.526	298.044	6.22464
	1.0039	394.392	298.202	6.24264
	1.0051	395.542	298.034	6.26064
	1.0061	395.842	298.298	6.27864
	1.0046	396.541	298.166	6.29664
	1.0091	396.891	298.17	6.31464
	1.0067	397.191	298.252	6.33264
	1.0098	397.808	298.086	6.35064
	1.0108	398.307	298.025	6.34272
	1.0121	398.557	297.897	6.30672
	1.0158	399.124	297.874	6.27072
	1.0145	399.524	298.004	6.23472
	1.0192	399.857	297.811	6.19872
	1.0179	400.523	297.964	6.16272
	1.0223	400.79	297.864	6.12672
	1.0227	401.323	298.053	6.09072
	1.0216	401.806	298.007	6.05472
	1.0246	402.072	298.102	6.01872
	1.0219	402.489	298.269	6.00864
	1.0248	403.005	298.429	6.02664
	1.0248	403.355	298.619	6.04464
	1.0249	403.938	298.563	6.06264
	1.0259	404.405	298.705	6.08064
	1.0242	404.471	298.792	6.09864
	1.0281	405.255	298.929	6.11664
	1.0258	405.471	299.061	6.13464
	1.0288	405.888	298.955	6.15264
	1.0307	406.437	299.179	6.17064
	1.0302	406.687	299.048	6.13968
	1.0339	407.304	298.926	6.05568
	1.0334	407.704	298.863	5.97168
	1.0365	408.087	298.743	5.88768
	1.0365	408.637	298.875	5.80368
	1.0393	409.02	298.817	5.71968
	1.041	409.353	298.87	5.63568
	1.0403	409.853	298.901	5.55168
	1.0438	410.202	298.961	5.46768
	1.0416	410.619	298.98	5.38368
	1.0443	411.219	299.002	5.34576
	1.0432	411.652	299.286	5.35776
	1.0438	412.085	299.207	5.36976
	1.0451	412.618	299.45	5.38176
	1.043	412.785	299.509	5.39376
	1.0466	413.285	299.378	5.40576
	1.0456	413.818	299.654	5.41776
	1.0477	413.934	299.51	5.42976
	1.0491	414.617	299.534	5.44176
	1.0482	414.851	299.479	5.45376
	1.0533	415.234	299.57	5.49456
	1.0511	415.817	299.418	5.56656
	1.0549	416.1	299.215	5.63856
	1.0551	416.5	299.339	5.71056
	1.0573	417.033	299.12	5.78256
	1.0592	417.35	299.229	5.85456
	1.0591	417.783	299.164	5.92656
	1.0625	418.399	299.115	5.99856
	1.0605	418.599	299.201	6.07056
	1.0638	419.066	299.115	6.14256
	1.0637	419.349	299.246	6.16848
	1.0636	419.632	299.207	6.14448
	1.0662	420.298	299.387	6.12048
	1.0638	420.615	299.3	6.09648
	1.0669	420.848	299.236	6.07248
	1.0656	421.248	299.437	6.04848
	1.0672	421.665	299.307	6.02448
	1.0678	422.081	299.284	6.00048
	1.0672	422.448	299.276	5.97648
	1.071	422.798	299.248	5.95248
	1.0698	423.181	299.227	5.94288
	1.0737	423.531	299.028	5.94888
	1.073	423.647	299.089	5.95488
	1.0754	424.464	298.965	5.96088
	1.0776	424.397	298.922	5.96688
	1.0777	424.83	298.845	5.97288
	1.0808	425.463	298.769	5.97888
	1.0794	425.696	298.941	5.98488
	1.0821	426.096	298.656	5.99088
	1.0812	426.463	298.783	5.99688
	1.082	426.496	298.736	5.99424
	1.0851	427.029	298.776	5.98224
	1.083	427.379	298.818	5.97024
	1.086	427.612	298.867	5.95824
	1.0841	428.145	298.965	5.94624
	1.0863	428.295	298.738	5.93424
	1.087	428.728	298.937	5.92224
	1.0863	428.995	298.702	5.91024
	1.09	429.178	298.822	5.89824
	1.0886	429.512	298.696	5.88624
	1.0938	429.845	298.566	5.88288
	1.092	430.245	298.589	5.88888
	1.0943	430.494	298.482	5.89488
	1.0954	430.861	298.616	5.90088
	1.0946	430.894	298.426	5.90688
	1.0991	431.161	298.382	5.91288
	1.0989	431.561	298.377	5.91888
	1.1022	431.744	298.279	5.92488
	1.1024	432.06	298.298	5.93088
	1.1027	432.26	298.275	5.93688
	1.105	432.627	298.347	5.94288
	1.1029	432.977	298.325	5.94888
	1.1065	432.877	298.397	5.95488
	1.1041	433.127	298.567	5.96088
	1.1055	433.71	298.353	5.96688
	1.1066	433.693	298.471	5.97288
	1.1044	433.976	298.412	5.97888
	1.1081	434.243	298.444	5.98488
	1.1073	434.16	298.538	5.99088
	1.112	434.526	298.249	5.99688
	1.1111	434.793	298.431	6.00288
	1.1121	434.976	298.157	6.00888
	1.1159	435.309	298.209	6.01488
	1.1145	435.442	298.195	6.02088
	1.118	435.509	298.025	6.02688
	1.1163	435.859	298.147	6.03288
	1.12	436.042	298.059	6.03888
	1.1203	436.325	298.053	6.04488
	1.1213	436.542	297.942	6.05088
	1.1235	436.409	297.878	6.05688
	1.1221	436.442	298.088	6.06288
	1.1261	436.792	298.04	6.06888
	1.1236	436.992	298.115	6.07488
	1.1254	437.208	297.946	6.08088
	1.1271	437.375	298.102	6.08688
	1.1246	437.542	298.13	6.09288
	1.1287	437.708	298.021	6.09888
	1.1261	437.791	298.276	6.10488
	1.1286	437.908	298.045	6.11088
	1.1303	438.375	298.131	6.11688
	1.1307	438.108	297.941	6.12288
	1.1352	438.308	298.081	6.12888
	1.1336	438.524	298.034	6.13488
	1.1367	438.625	297.947	6.14088
	1.1348	438.791	297.999	6.14688
	1.1383	439.008	297.749	6.15288
	1.1407	438.808	297.933	6.15888
	1.1399	439.141	297.866	6.16488
	1.1428	439.241	297.804	6.17088
	1.1411	439.291	297.903	6.17688
	1.1438	439.208	297.745	6.17136
	1.1434	439.424	297.896	6.15336
	1.1438	439.457	297.873	6.13536
	1.1463	439.757	298.059	6.11736
	1.1439	439.841	297.915	6.09936
	1.1476	439.774	297.963	6.08136
	1.146	439.807	298.034	6.06336
	1.1477	439.941	297.887	6.04536
	1.1492	440.124	298.021	6.02736
	1.148	440.307	297.934	6.00936
	1.1539	440.124	297.897	5.99712
	1.1516	440.224	297.938	5.99112
	1.1553	440.324	297.746	5.98512
	1.1547	440.274	297.825	5.97912
	1.1559	440.524	297.679	5.97312
	1.159	440.524	297.783	5.96712
	1.1575	440.524	297.694	5.96112
	1.1639	440.54	297.743	5.95512
	1.1611	440.574	297.697	5.94912
	1.164	440.574	297.579	5.94312
	1.1635	440.774	297.799	5.94576
	1.1628	440.79	297.645	5.95776
	1.1661	440.774	297.832	5.96976
	1.164	440.907	297.871	5.98176
	1.1672	441.007	297.798	5.99376
	1.1658	440.94	297.94	6.00576
	1.1666	440.924	297.821	6.01776
	1.1684	441.123	297.955	6.02976
	1.1674	441.057	297.879	6.04176
	1.1725	441.123	297.914	6.05376
	1.1704	441.057	297.79	6.05712
	1.175	441.173	297.619	6.05112
	1.1737	441.257	297.83	6.04512
	1.1752	441.14	297.646	6.03912
	1.1765	441.273	297.716	6.03312
	1.1756	441.207	297.701	6.02712
	1.1802	441.223	297.632	6.02112
	1.1794	441.34	297.705	6.01512
	1.1815	441.373	297.511	6.00912
	1.1818	441.34	297.606	6.00312
	1.181	441.29	297.645	5.99712
	1.1852	441.29	297.651	5.99112
	1.1827	441.507	297.716	5.98512
	1.186	441.49	297.625	5.97912
	1.1864	441.473	297.917	5.97312
	1.1865	441.49	297.769	5.96712
	1.1882	441.39	297.866	5.96112
	1.186	441.423	297.891	5.95512
	1.1895	441.323	297.758	5.94912
	1.1888	441.49	297.828	5.94312
	1.1916	441.44	297.716	5.93712
	1.1937	441.423	297.77	5.93112
	1.1939	441.407	297.654	5.92512
	1.1983	441.473	297.689	5.91912
	1.1953	441.307	297.692	5.91312
	1.1996	441.407	297.564	5.90712
	1.1984	441.44	297.727	5.90112
	1.1999	441.307	297.446	5.89512
	1.2016	441.24	297.596	5.88912
	1.2016	441.34	297.607	5.88312
	1.2048	441.39	297.553	5.88
	1.203	441.357	297.599	5.88
	1.2059	441.44	297.446	5.88
	1.2057	441.323	297.688	5.88
	1.2053	441.39	297.557	5.88
	1.2085	441.223	297.725	5.88
	1.2061	441.173	297.651	5.88
	1.2085	441.207	297.617	5.88
	1.2071	441.173	297.775	5.88
	1.2093	441.19	297.567	5.88
	1.2118	441.207	297.667	5.88576
	1.2122	441.223	297.603	5.89776
	1.2155	441.323	297.534	5.90976
	1.214	441.19	297.5	5.92176
	1.216	441.207	297.361	5.93376
	1.2173	441.024	297.569	5.94576
	1.2182	440.974	297.42	5.95776
	1.2229	440.94	297.47	5.96976
	1.2209	441.024	297.431	5.98176
	1.2246	441.057	297.347	5.99376
	1.2221	441.007	297.539	6
	1.2245	440.874	297.387	6
	1.2252	440.84	297.478	6
	1.2248	440.774	297.537	6
	1.2281	440.757	297.549	6
	1.225	440.74	297.642	6
	1.2292	440.724	297.496	6
	1.2279	440.574	297.634	6
	1.2271	440.74	297.521	6
	1.2312	440.557	297.626	6
	1.2293	440.674	297.538	5.99136
	1.2343	440.59	297.547	5.97336
	1.2333	440.59	297.532	5.95536
	1.2366	440.44	297.447	5.93736
	1.2353	440.507	297.531	5.91936
	1.2366	440.407	297.474	5.90136
	1.2416	440.39	297.38	5.88336
	1.24	440.374	297.39	5.86536
	1.2433	440.44	297.293	5.84736
	1.2414	440.324	297.554	5.82936
	1.2428	440.39	297.31	5.82288
	1.2452	440.274	297.559	5.82888
	1.2431	440.207	297.43	5.83488
	1.2466	440.224	297.454	5.84088
	1.2447	440.124	297.651	5.84688
	1.2471	440.19	297.475	5.85288
	1.2469	440.057	297.667	5.85888
	1.2466	440.107	297.689	5.86488
	1.25	440.107	297.564	5.87088
	1.2482	440.024	297.582	5.87688
	1.2526	439.924	297.451	5.87136
	1.2521	439.924	297.733	5.85336
	1.2545	439.707	297.456	5.83536
	1.2562	439.957	297.554	5.81736
	1.2553	439.724	297.466	5.79936
	1.2591	439.691	297.502	5.78136
	1.2576	439.624	297.506	5.76336
	1.2616	439.624	297.348	5.74536
	1.2608	439.574	297.414	5.72736
	1.2622	439.591	297.379	5.70936
	1.265	439.574	297.319	5.72592
	1.263	439.391	297.433	5.77992
	1.2665	439.524	297.38	5.83392
	1.2641	439.308	297.563	5.88792
	1.266	439.424	297.446	5.94192
	1.268	439.507	297.617	5.99592
	1.2672	439.358	297.543	6.04992
	1.2698	439.457	297.658	6.10392
	1.2672	439.324	297.807	6.15792
	1.2702	439.258	297.555	6.21192
	1.2712	439.074	297.717	6.23424
	1.2725	439.158	297.673	6.22224
	1.2755	439.041	297.67	6.21024
	1.2742	438.974	297.583	6.19824
	1.2767	439.141	297.574	6.18624
	1.2761	439.074	297.545	6.17424
	1.2787	438.891	297.443	6.16224
	1.281	438.958	297.571	6.15024
	1.2809	438.991	297.4	6.13824
	1.2824	438.908	297.481	6.12624
	1.281	438.724	297.479	6.11424
	1.284	438.774	297.41	6.10224
	1.2835	438.708	297.474	6.09024
	1.2848	438.691	297.478	6.07824
	1.2879	438.675	297.548	6.06624
	1.2854	438.625	297.564	6.05424
	1.2895	438.841	297.403	6.04224
	1.2875	438.558	297.73	6.03024
	1.2898	438.575	297.494	6.01824
	1.2904	438.508	297.662	6.00624
	1.2901	438.325	297.514	5.99424
	1.2943	438.391	297.543	5.98224
	1.2923	438.458	297.505	5.97024
	1.297	438.524	297.29	5.95824
	1.2948	438.375	297.594	5.94624
	1.2965	438.341	297.421	5.93424
	1.2994	438.191	297.367	5.92224
	1.2991	438.291	297.397	5.91024
	1.303	438.141	297.331	5.89824
	1.3014	437.875	297.558	5.88624
	1.3034	438.108	297.326	5.87424
	1.3042	437.975	297.452	5.86224
	1.3041	437.791	297.356	5.85024
	1.308	437.925	297.576	5.83824
	1.3055	437.908	297.628	5.82624
	1.3092	437.958	297.527	5.81424
	1.3068	437.625	297.671	5.80224
	1.3085	437.558	297.531	5.79024
	1.3091	437.675	297.692	5.77824
	1.3069	437.675	297.583	5.76624
	1.3123	437.625	297.548	5.76864
	1.3111	437.758	297.671	5.78664
	1.3158	437.675	297.402	5.80464
	1.315	437.741	297.598	5.82264
	1.3167	437.558	297.344	5.84064
	1.3179	437.375	297.468	5.85864
	1.3168	437.358	297.389	5.87664
	1.3211	437.442	297.343	5.89464
	1.3203	437.392	297.4	5.91264
	1.3233	437.292	297.272	5.93064
	1.324	437.192	297.372	5.94576
	1.3237	437.175	297.369	5.95776
	1.3263	437.292	297.298	5.96976
	1.3249	437.042	297.482	5.98176
	1.3277	437.058	297.403	5.99376
	1.3272	437.108	297.612	6.00576
	1.3275	436.959	297.463	6.01776
	1.3299	436.808	297.704	6.02976
	1.3271	436.892	297.651	6.04176
	1.3309	436.959	297.595	6.05376
	1.3293	436.842	297.771	6.06288
	1.3323	436.892	297.559	6.06888
	1.3344	436.825	297.648	6.07488
	1.3347	436.692	297.464	6.08088
	1.3382	436.575	297.516	6.08688
	1.3362	436.875	297.512	6.09288
	1.3407	436.675	297.418	6.09888
	1.3398	436.509	297.585	6.10488
	1.3422	436.492	297.31	6.11088
	1.3434	436.709	297.598	6.11688
	1.3418	436.625	297.509	6.11712
	1.3455	436.559	297.338	6.11112
	1.3436	436.459	297.569	6.10512
	1.3459	436.442	297.448	6.09912
	1.3472	436.359	297.578	6.09312
	1.3458	436.325	297.571	6.08712
	1.349	436.225	297.605	6.08112
	1.3459	436.275	297.715	6.07512
	1.3493	436.242	297.646	6.06912
	1.3489	436.309	297.715	6.06312
	1.3511	436.225	297.469	6.06288
	1.3542	436.109	297.694	6.06888
	1.3531	436.059	297.638	6.07488
	1.3574	436.059	297.516	6.08088
	1.3551	435.959	297.634	6.08688
	1.358	435.892	297.417	6.09288
	1.358	435.976	297.457	6.09888
	1.3589	435.976	297.449	6.10488
	1.3627	435.892	297.351	6.11088
	1.3619	435.692	297.428	6.11688
	1.3659	435.742	297.333	6.1056
	1.3635	435.842	297.375	6.0756
	1.3655	435.576	297.198	6.0456
	1.3669	435.642	297.599	6.0156
	1.3652	435.592	297.524	5.9856
	1.3687	435.559	297.492	5.9556
	1.3662	435.626	297.701	5.9256
	1.3696	435.542	297.534	5.8956
	1.3695	435.559	297.68	5.8656
	1.3695	435.459	297.611	5.8356
	1.3721	435.492	297.673	5.83152
	1.3707	435.476	297.666	5.85552
	1.3757	435.376	297.548	5.87952
	1.3735	435.226	297.683	5.90352
	1.3771	435.342	297.461	5.92752
	1.3771	435.276	297.577	5.95152
	1.3772	435.392	297.61	5.97552
	1.381	435.326	297.433	5.99952
	1.3801	435.359	297.594	6.02352
	1.3832	435.109	297.444	6.04752
	1.382	435.026	297.477	6.06288
	1.3831	435.159	297.416	6.06888
	1.3849	435.076	297.529	6.07488
	1.3842	435.043	297.494	6.08088
	1.3885	435.192	297.563	6.08688
	1.387	435.126	297.597	6.09288
	1.3887	435.059	297.502	6.09888
	1.389	435.026	297.661	6.10488
	1.3876	434.893	297.587	6.11088
	1.3909	434.943	297.568	6.11688
	1.3887	434.859	297.497	6.11712
	1.3933	434.909	297.58	6.11112
	1.3935	434.743	297.676	6.10512
	1.3954	434.776	297.376	6.09912
	1.3973	434.776	297.602	6.09312
	1.3961	434.776	297.538	6.08712
	1.4008	434.843	297.479	6.08112
	1.3982	434.776	297.523	6.07512
	1.4025	434.626	297.291	6.06912
	1.4021	434.643	297.539	6.06312
	1.403	434.676	297.374	6.06288
	1.4057	434.759	297.517	6.06888
	1.4038	434.709	297.437	6.07488
	1.4071	434.593	297.44	6.08088
	1.4063	434.559	297.574	6.08688
	1.4082	434.526	297.524	6.09288
	1.4081	434.643	297.663	6.09888
	1.4068	434.21	297.601	6.10488
	1.4103	434.426	297.594	6.11088
	1.4082	434.409	297.571	6.11688
	1.4109	434.493	297.457	6.1056
	1.4119	434.343	297.745	6.0756
	1.4124	434.393	297.474	6.0456
	1.4161	434.426	297.498	6.0156
	1.4153	434.276	297.585	5.9856
	1.4182	434.376	297.354	5.9556
	1.4174	434.26	297.57	5.9256
	1.4198	434.409	297.453	5.8956
	1.4223	434.376	297.54	5.8656
	1.4217	434.193	297.39	5.8356
	1.4257	434.126	297.445	5.83728
	1.4235	434.026	297.473	5.87328
	1.4267	434.076	297.406	5.90928
	1.4256	434.06	297.538	5.94528
	1.4268	434.076	297.476	5.98128
	1.4291	433.993	297.628	6.01728
	1.427	434.143	297.676	6.05328
	1.4303	434.043	297.673	6.08928
	1.4285	434.293	297.642	6.12528
	1.4301	434.01	297.559	6.16128
	1.4311	433.96	297.758	6.18
	1.4305	434.06	297.558	6.18
	1.4354	434.01	297.753	6.18
	1.4342	433.976	297.614	6.18
	1.438	434.126	297.44	6.18
	1.4373	434.043	297.612	6.18
	1.4383	434.076	297.362	6.18
	1.4408	434.026	297.488	6.18
	1.4406	434.076	297.474	6.18
	1.4435	433.876	297.408	6.18
	1.4428	433.893	297.422	6.18
	1.4451	433.893	297.263	6.18
	1.4449	434.043	297.435	6.18
	1.4446	434.143	297.293	6.18
	1.4487	434.01	297.407	6.18
	1.4463	433.976	297.326	6.18
	1.4485	434.026	297.361	6.18
	1.4475	434.06	297.69	6.18
	1.4489	433.926	297.372	6.18
	1.4505	434.076	297.574	6.18
	1.4494	434.06	297.579	6.16272
	1.4537	433.993	297.511	6.12672
	1.452	433.943	297.6	6.09072
	1.4554	434.06	297.453	6.05472
	1.456	434.16	297.651	6.01872
	1.4565	434.076	297.367	5.98272
	1.4597	433.993	297.559	5.94672
	1.4582	434.06	297.435	5.91072
	1.4624	433.96	297.463	5.87472
	1.4618	433.943	297.585	5.83872
	1.4647	433.96	297.329	5.82
	1.4644	434.093	297.523	5.82
	1.4647	433.96	297.529	5.82
	1.4683	434.026	297.443	5.82
	1.4659	434.043	297.581	5.82
	1.4684	433.976	297.447	5.82
	1.4679	433.776	297.821	5.82
	1.4681	433.876	297.521	5.82
	1.4713	433.976	297.73	5.82
	1.4692	433.86	297.761	5.82
	1.472	434.01	297.617	5.82288
	1.4709	433.876	297.755	5.82888
	1.4736	434.043	297.548	5.83488
	1.4745	434.01	297.721	5.84088
	1.4754	433.893	297.645	5.84688
	1.4777	433.993	297.544	5.85288
	1.4773	433.943	297.625	5.85888
	1.4798	434.043	297.459	5.86488
	1.4801	434.043	297.586	5.87088
	1.4819	434.076	297.451	5.87688
	1.4853	433.976	297.507	5.8944
	1.4832	433.96	297.357	5.9244
	1.4872	433.826	297.432	5.9544
	1.4853	434.01	297.529	5.9844
	1.4873	433.96	297.445	6.0144
	1.4876	433.993	297.629	6.0444
	1.4873	433.876	297.607	6.0744
	1.4903	433.96	297.664	6.1044
	1.4882	433.91	297.769	6.1344
	1.4914	434.143	297.698	6.1644
	1.4905	433.926	297.719	6.18
	1.4909	434.01	297.696	6.18
	1.4946	434.21	297.807	6.18
	1.4946	434.043	297.583	6.18
	1.4983	434.01	297.596	6.18
	1.4963	434.043	297.655	6.18
	1.4989	433.976	297.397	6.18
	1.4985	434.01	297.625	6.18
	1.5003	434.043	297.63	6.18
	1.5043	434.093	297.507	6.18
	1.5029	433.976	297.513	6.17136
	1.5056	434.093	297.484	6.15336
	1.5052	433.976	297.537	6.13536
	1.5058	434.01	297.5	6.11736
	1.5076	433.96	297.688	6.09936
	1.5058	434.06	297.537	6.08136
	1.5095	434.043	297.674	6.06336
	1.5076	434.026	297.76	6.04536
	1.5108	434.143	297.609	6.02736
	1.5098	434.043	297.771	6.00936
	1.5094	433.993	297.742	6
	1.5129	434.06	297.69	6
	1.512	434.01	297.714	6
	1.5165	434.11	297.573	6
	1.5148	434.01	297.743	6
	1.5176	434.293	297.451	6
	1.5183	434.11	297.61	6
	1.5178	433.993	297.426	6
	1.5229	433.96	297.545	6
	1.5222	434.043	297.494	6
	1.5251	433.96	297.39	5.98848
	1.5235	434.06	297.544	5.96448
	1.5257	434.076	297.421	5.94048
	1.5271	434.06	297.552	5.91648
	1.5256	434.093	297.476	5.89248
	1.5296	434.093	297.49	5.86848
	1.5287	433.96	297.61	5.84448
	1.5302	434.01	297.474	5.82048
	1.5298	434.093	297.669	5.79648
	1.5292	433.976	297.473	5.77248
	1.532	433.926	297.647	5.76864
	1.5305	434.043	297.735	5.78664
	1.5344	434.143	297.536	5.80464
	1.5338	434.16	297.637	5.82264
	1.5364	434.143	297.558	5.84064
	1.5384	434.176	297.457	5.85864
	1.5374	434.16	297.519	5.87664
	1.5407	434.176	297.408	5.89464
	1.5398	434.193	297.479	5.91264
	1.544	434.243	297.345	5.93064
	1.5438	434.043	297.4	5.94864
	1.5443	434.06	297.218	5.96664
	1.5462	434.243	297.428	5.98464
	1.545	433.976	297.436	6.00264
	1.5479	434.143	297.372	6.02064
	1.5469	434.143	297.524	6.03864
	1.548	434.193	297.486	6.05664
	1.5493	434.143	297.534	6.07464
	1.5484	434.143	297.56	6.09264
	1.5513	434.193	297.589	6.11064
	1.5496	434.176	297.725	6.12
	1.5527	434.143	297.532	6.12
	1.5529	434.143	297.669	6.12
	1.5539	434.176	297.505	6.12
	1.5568	434.193	297.703	6.12
	1.5557	434.16	297.592	6.12
	1.5592	434.176	297.505	6.12
	1.5582	434.126	297.638	6.12
	1.561	434.326	297.558	6.12
	1.5636	434.343	297.554	6.12
	1.5635	434.276	297.466	6.12288
	1.5669	434.193	297.542	6.12888
	1.5645	434.243	297.548	6.13488
	1.5668	434.26	297.395	6.14088
	1.5671	434.343	297.545	6.14688
	1.5675	434.21	297.468	6.15288
	1.5702	434.409	297.686	6.15888
	1.568	434.26	297.734	6.16488
	1.5714	434.326	297.52	6.17088
	1.5689	434.31	297.813	6.17688
	1.5708	434.476	297.652	6.15984
	1.5724	434.409	297.718	6.11784
	1.5723	434.376	297.645	6.07584
	1.5764	434.426	297.507	6.03384
	1.5757	434.443	297.644	5.99184
	1.5794	434.51	297.414	5.94984
	1.5781	434.643	297.599	5.90784
	1.5796	434.593	297.421	5.86584
	1.5809	434.393	297.535	5.82384
	1.5806	434.409	297.415	5.78184
	1.5844	434.326	297.316	5.76864
	1.5826	434.36	297.482	5.78664
	1.5852	434.31	297.359	5.80464
	1.5858	434.276	297.355	5.82264
	1.5846	434.526	297.285	5.84064
	1.588	434.31	297.41	5.85864
	1.5869	434.426	297.448	5.87664
	1.5905	434.51	297.385	5.89464
	1.5896	434.409	297.649	5.91264
	1.5909	434.51	297.332	5.93064
	1.5926	434.426	297.564	5.95152
	1.5905	434.476	297.491	5.97552
	1.5937	434.326	297.414	5.99952
	1.5933	434.493	297.5	6.02352
	1.5974	434.393	297.389	6.04752
	1.5977	434.409	297.488	6.07152
	1.5982	434.559	297.324	6.09552
	1.601	434.526	297.364	6.11952
	1.5995	434.593	297.368	6.14352
	1.6036	434.476	297.193	6.16752
	1.6022	434.609	297.307	6.17136
	1.6054	434.476	297.136	6.15336
	1.6051	434.476	297.409	6.13536
	1.6051	434.559	297.317	6.11736
	1.6077	434.443	297.286	6.09936
	1.6064	434.426	297.433	6.08136
	1.6094	434.643	297.342	6.06336
	1.6087	434.476	297.493	6.04536
	1.6085	434.659	297.432	6.02736
	1.6105	434.443	297.589	6.00936
	1.6103	434.476	297.559	6.00288
	1.613	434.409	297.517	6.00888
	1.6119	434.443	297.608	6.01488
	1.6147	434.543	297.411	6.02088
	1.6168	434.576	297.62	6.02688
	1.616	434.726	297.41	6.03288
	1.6194	434.776	297.403	6.03888
	1.6178	434.576	297.412	6.04488
	1.6209	434.676	297.268	6.05088
	1.6222	434.609	297.367	6.05688
	1.6236	434.643	297.275	6.05712
	1.6259	434.626	297.438	6.05112
	1.6241	434.693	297.412	6.04512
	1.6282	434.826	297.314	6.03912
	1.6267	434.709	297.484	6.03312
	1.629	434.759	297.293	6.02712
	1.6298	434.726	297.615	6.02112
	1.6285	434.776	297.467	6.01512
	1.6318	434.809	297.598	6.00912
	1.6288	434.776	297.621	6.00312
	1.6317	434.776	297.571	6.00288
	1.6306	434.759	297.694	6.00888
	1.6322	434.893	297.501	6.01488
	1.6357	434.926	297.594	6.02088
	1.6358	434.876	297.566	6.02688
	1.6398	434.809	297.502	6.03288
	1.6389	434.909	297.573	6.03888
	1.6403	434.826	297.423	6.04488
	1.6405	434.909	297.464	6.05088
	1.6413	435.009	297.375	6.05688
	1.6446	434.993	297.461	6.05136
	1.643	435.109	297.537	6.03336
	1.6464	435.059	297.39	6.01536
	1.6463	435.059	297.45	5.99736
	1.647	435.126	297.331	5.97936
	1.6477	435.226	297.462	5.96136
	1.6471	435.209	297.336	5.94336
	1.651	435.059	297.444	5.92536
	1.6484	435.159	297.554	5.90736
	1.6506	435.093	297.423	5.88936
	1.6506	435.342	297.635	5.88864
	1.65	435.293	297.466	5.90664
	1.6541	435.259	297.478	5.92464
	1.653	435.359	297.604	5.94264
	1.6574	435.359	297.394	5.96064
	1.6572	435.376	297.422	5.97864
	1.659	435.442	297.335	5.99664
	1.6594	435.409	297.429	6.01464
	1.6593	435.409	297.353	6.03264
	1.6637	435.626	297.305	6.05064
	1.663	435.642	297.247	6.05424
	1.6665	435.742	297.186	6.04224
	1.6657	435.692	297.483	6.03024
	1.6666	435.576	297.247	6.01824
	1.6683	435.626	297.334	6.00624
	1.6671	435.642	297.336	5.99424
	1.6698	435.692	297.374	5.98224
	1.6695	435.742	297.477	5.97024
	1.6718	435.676	297.377	5.95824
	1.6714	435.776	297.692	5.94624
	1.6705	435.876	297.596	5.9544
	1.6734	435.892	297.684	5.9844
	1.6714	435.892	297.603	6.0144
	1.6745	435.976	297.558	6.0444
	1.6755	436.042	297.701	6.0744
	1.6773	436.125	297.491	6.1044
	1.6784	436.026	297.558	6.1344
	1.6775	436.042	297.5	6.1644
	1.6798	436.209	297.348	6.1944
	1.6798	436.042	297.488	6.2244
	1.6832	436.392	297.314	6.21984
	1.6849	436.192	297.401	6.17784
	1.6847	436.275	297.369	6.13584
	1.6871	436.309	297.323	6.09384
	1.6852	436.092	297.34	6.05184
	1.6883	436.359	297.264	6.00984
	1.6883	436.309	297.482	5.96784
	1.69	436.325	297.334	5.92584
	1.6915	436.375	297.553	5.88384
	1.6906	436.309	297.481	5.84184
	1.6928	436.592	297.487	5.82576
	1.6911	436.409	297.57	5.83776
	1.6927	436.425	297.405	5.84976
	1.6942	436.542	297.643	5.86176
	1.6956	436.609	297.354	5.87376
	1.699	436.525	297.554	5.88576
	1.6981	436.659	297.434	5.89776
	1.701	436.559	297.441	5.90976
	1.6999	436.825	297.573	5.92176
	1.7015	436.742	297.405	5.93376
	1.7032	436.858	297.504	5.94864
	1.7047	436.892	297.403	5.96664
	1.7077	436.808	297.407	5.98464
	1.7057	436.792	297.428	6.00264
	1.7074	436.858	297.367	6.02064
	1.7083	436.825	297.521	6.03864
	1.7079	436.725	297.513	6.05664
	1.7107	436.909	297.646	6.07464
	1.7089	437.142	297.555	6.09264
	1.712	437.108	297.585	6.11064
	1.7106	436.992	297.872	6.11712
	1.7116	437.075	297.583	6.11112
	1.7128	437.225	297.769	6.10512
	1.7124	437.258	297.634	6.09912
	1.7172	437.192	297.657	6.09312
	1.7163	437.342	297.751	6.08712
	1.7199	437.408	297.497	6.08112
	1.7201	437.425	297.687	6.07512
	1.7201	437.525	297.527	6.06912
	1.7228	437.442	297.634	6.06312
	1.7223	437.575	297.457	6.05136
	1.726	437.508	297.462	6.03336
	1.7243	437.542	297.643	6.01536
	1.7261	437.608	297.394	5.99736
	1.7263	437.725	297.558	5.97936
	1.7274	437.492	297.482	5.96136
	1.7304	437.858	297.531	5.94336
	1.7288	437.875	297.587	5.92536
	1.7313	437.925	297.592	5.90736
	1.7308	437.708	297.719	5.88936
	1.7308	437.841	297.581	5.88
	1.733	437.825	297.68	5.88
	1.7313	437.975	297.689	5.88
	1.7346	438.025	297.66	5.88
	1.7349	438.108	297.673	5.88
	1.7382	438.275	297.529	5.88
	1.7391	438.175	297.635	5.88
	1.7396	438.225	297.517	5.88
	1.7417	438.158	297.487	5.88
	1.7405	438.175	297.378	5.88
	1.7447	438.275	297.493	5.88288
	1.7445	438.275	297.598	5.88888
	1.747	438.408	297.429	5.89488
	1.7477	438.425	297.501	5.90088
	1.747	438.458	297.346	5.90688
	1.7489	438.458	297.511	5.91288
	1.7473	438.408	297.536	5.91888
	1.7501	438.575	297.567	5.92488
	1.7501	438.474	297.74	5.93088
	1.7505	438.658	297.745	5.93688
	1.7521	438.641	297.755	5.94864
	1.751	438.658	297.693	5.96664
	1.754	438.858	297.797	5.98464
	1.754	438.974	297.778	6.00264
	1.7548	438.924	297.671	6.02064
	1.7567	438.774	297.815	6.03864
	1.7575	438.841	297.663	6.05664
	1.7606	439.024	297.642	6.07464
	1.76	439.008	297.817	6.09264
	1.7622	439.041	297.438	6.11064
	1.7628	439.091	297.664	6.11424
	1.7652	439.058	297.625	6.10224
	1.7663	439.074	297.568	6.09024
	1.7652	439.308	297.599	6.07824
	1.7682	439.158	297.524	6.06624
	1.7672	439.191	297.591	6.05424
	1.7686	439.108	297.507	6.04224
	1.7705	439.424	297.707	6.03024
	1.769	439.324	297.557	6.01824
	1.772	439.457	297.812	6.00624
	1.7703	439.624	297.78	6
	1.7735	439.624	297.663	6
	1.7725	439.607	297.779	6
	1.7733	439.591	297.661	6
	1.7767	439.691	297.769	6
	1.7761	439.641	297.619	6
	1.78	439.857	297.597	6
	1.7789	439.807	297.733	6
	1.7807	439.824	297.592	6
	1.7812	439.841	297.661	6
	1.7828	440.041	297.402	6.00288
	1.7854	439.907	297.536	6.00888
	1.7846	439.874	297.587	6.01488
	1.7879	439.941	297.356	6.02088
	1.7865	439.991	297.558	6.02688
	1.7885	440.041	297.46	6.03288
	1.7892	440.174	297.537	6.03888
	1.7882	440.074	297.489	6.04488
	1.7907	440.124	297.548	6.05088
	1.7899	440.124	297.612	6.05688
	1.7917	440.341	297.597	6.04848
	1.7928	440.207	297.808	6.02448
	1.792	440.124	297.511	6.00048
	1.7949	440.341	297.739	5.97648
	1.7935	440.341	297.797	5.95248
	1.7986	440.474	297.462	5.92848
	1.7975	440.474	297.689	5.90448
	1.7995	440.49	297.432	5.88048
	1.8016	440.557	297.561	5.85648
	1.8	440.557	297.413	5.83248
	1.8033	440.624	297.354	5.82
	1.8028	440.624	297.481	5.82
	1.8068	440.457	297.354	5.82
	1.8074	440.674	297.469	5.82
	1.8087	440.724	297.267	5.82
	1.8098	440.624	297.49	5.82
	1.8091	440.79	297.382	5.82
	1.8121	440.557	297.326	5.82
	1.811	440.774	297.605	5.82
	1.8118	440.89	297.502	5.82
	1.8117	440.89	297.704	5.82864
	1.81	440.774	297.456	5.84664
	1.813	440.724	297.598	5.86464
	1.8119	440.824	297.698	5.88264
	1.8159	440.84	297.654	5.90064
	1.8164	441.157	297.681	5.91864
	1.8182	441.09	297.425	5.93664
	1.8198	441.024	297.517	5.95464
	1.8201	441.173	297.442	5.97264
	1.8227	441.223	297.412	5.99064
	1.8217	441.39	297.497	6
	1.8251	441.423	297.327	6
	1.8262	441.323	297.438	6
	1.8262	441.423	297.306	6
	1.8285	441.39	297.318	6
	1.8275	441.407	297.306	6
	1.8304	441.373	297.318	6
	1.8297	441.423	297.383	6
	1.8314	441.523	297.306	6
	1.8324	441.34	297.595	6
	1.8303	441.573	297.476	6
	1.8336	441.557	297.39	6
	1.8319	441.673	297.573	6
	1.8332	441.607	297.379	6
	1.8352	441.64	297.577	6
	1.8362	441.707	297.493	6
	1.8393	441.773	297.511	6
	1.8392	441.757	297.472	6
	1.8423	441.807	297.448	6
	1.8417	441.856	297.479	6
	1.8434	441.807	297.296	5.99424
	1.8454	441.84	297.478	5.98224
	1.8456	442.056	297.319	5.97024
	1.849	442.106	297.312	5.95824
	1.8467	441.923	297.413	5.94624
	1.8487	442.073	297.211	5.93424
	1.8484	441.99	297.356	5.92224
	1.8479	442.04	297.321	5.91024
	1.8509	442.106	297.411	5.89824
	1.8507	442.09	297.438	5.88624
	1.8537	442.273	297.488	5.88
	1.8518	442.24	297.607	5.88
	1.8518	442.14	297.448	5.88
	1.8538	442.073	297.688	5.88
	1.8542	442.256	297.583	5.88
	1.8585	442.206	297.596	5.88
	1.857	442.356	297.654	5.88
	1.8601	442.39	297.489	5.88
	1.8606	442.473	297.505	5.88
	1.8616	442.506	297.414	5.88
	1.8637	442.623	297.47	5.89152
	1.8638	442.456	297.472	5.91552
	1.8673	442.456	297.565	5.93952
	1.8656	442.406	297.52	5.96352
	1.8684	442.456	297.304	5.98752
	1.8691	442.556	297.469	6.01152
	1.8684	442.656	297.52	6.03552
	1.8716	442.59	297.466	6.05952
	1.8703	442.59	297.575	6.08352
	1.8727	442.706	297.508	6.10752
	1.8717	442.773	297.723	6.11712
	1.872	442.756	297.601	6.11112
	1.8739	442.74	297.749	6.10512
	1.8723	442.789	297.721	6.09912
	1.8765	442.873	297.713	6.09312
	1.8758	442.773	297.675	6.08712
	1.8787	442.873	297.496	6.08112
	1.8798	443.023	297.719	6.07512
	1.8797	442.973	297.517	6.06912
	1.8818	442.939	297.541	6.06312
	1.8811	442.973	297.599	6.05424
	1.8846	443.123	297.41	6.04224
	1.8849	443.073	297.59	6.03024
	1.8872	443.039	297.409	6.01824
	1.8884	443.156	297.52	6.00624
	1.8879	443.256	297.364	5.99424
	1.8904	443.256	297.509	5.98224
	1.8886	443.289	297.546	5.97024
	1.8904	443.356	297.366	5.95824
	1.8911	443.323	297.7	5.94624
	1.8912	443.373	297.54	5.94288
	1.8943	443.556	297.694	5.94888
	1.8926	443.423	297.685	5.95488
	1.895	443.289	297.69	5.96088
	1.8942	443.423	297.775	5.96688
	1.8965	443.506	297.626	5.97288
	1.8987	443.556	297.791	5.97888
	1.899	443.506	297.601	5.98488
	1.9024	443.689	297.539	5.99088
	1.9006	443.572	297.566	5.99688
	1.903	443.689	297.444	5.99712
	1.9038	443.623	297.669	5.99112
	1.9052	443.756	297.404	5.98512
	1.9083	443.906	297.576	5.97912
	1.907	443.972	297.608	5.97312
	1.909	443.872	297.364	5.96712
	1.9087	443.806	297.534	5.96112
	1.9098	443.739	297.387	5.95512
	1.9108	443.689	297.538	5.94912
	1.91	443.922	297.474	5.94312
	1.9139	443.872	297.538	5.94576
	1.9115	443.856	297.543	5.95776
	1.9143	444.089	297.439	5.96976
	1.9138	443.989	297.832	5.98176
	1.9135	443.822	297.559	5.99376
	1.9169	444.022	297.634	6.00576
	1.9166	443.989	297.681	6.01776
	1.9207	444.106	297.459	6.02976
	1.9198	444.222	297.555	6.04176
	1.922	444.172	297.321	6.05376
	1.923	444.039	297.447	6.07152
	1.9229	444.122	297.361	6.09552
	1.9274	444.139	297.371	6.11952
	1.9261	444.022	297.312	6.14352
	1.9291	444.256	297.192	6.16752
	1.9281	444.272	297.443	6.19152
	1.9288	444.222	297.229	6.21552
	1.9299	444.389	297.371	6.23952
	1.9296	444.322	297.444	6.26352
	1.9335	444.389	297.434	6.28752
	1.9315	444.672	297.445	6.29424
	1.9332	444.406	297.401	6.28224
	1.9334	444.406	297.59	6.27024
	1.9329	444.339	297.417	6.25824
	1.9367	444.489	297.633	6.24624
	1.9353	444.572	297.466	6.23424
	1.9396	444.505	297.403	6.22224
	1.9396	444.655	297.521	6.21024
	1.9409	444.689	297.285	6.19824
	1.9414	444.472	297.388	6.18624
	1.9416	444.605	297.329	6.17136
	1.9451	444.689	297.252	6.15336
	1.9444	444.772	297.357	6.13536
	1.948	444.639	297.25	6.11736
	1.9469	444.589	297.307	6.09936
	1.9487	444.739	297.157	6.08136
	1.9504	444.889	297.301	6.06336
	1.9487	444.955	297.31	6.04536
	1.9516	444.789	297.343	6.02736
	1.9503	444.739	297.503	6.00936
	1.9517	444.705	297.376	5.99424
	1.9535	444.905	297.567	5.98224
	1.9525	445.022	297.514	5.97024
	1.9551	444.939	297.584	5.95824
	1.9529	445.089	297.672	5.94624
	1.957	445.139	297.572	5.93424
	1.958	445.072	297.743	5.92224
	1.9588	444.905	297.599	5.91024
	1.9621	445.055	297.674	5.89824
	1.9609	445.222	297.42	5.88624
	1.963	445.089	297.411	5.87712
	1.9627	445.105	297.527	5.87112
	1.9658	445.172	297.396	5.86512
	1.9666	445.222	297.659	5.85912
	1.9677	445.255	297.502	5.85312
	1.9695	445.238	297.387	5.84712
	1.9685	445.355	297.459	5.84112
	1.9706	445.238	297.365	5.83512
	1.9705	445.355	297.436	5.82912
	1.9705	445.422	297.406	5.82312
	1.9735	445.472	297.545	5.8344
	1.9726	445.572	297.456	5.8644
	1.9763	445.438	297.563	5.8944
	1.974	445.455	297.689	5.9244
	1.9752	445.472	297.548	5.9544
	1.9765	445.438	297.635	5.9844
	1.9768	445.422	297.593	6.0144
	1.9796	445.472	297.58	6.0444
	1.9786	445.655	297.6	6.0744
	1.9827	445.538	297.465	6.1044
	1.9819	445.722	297.545	6.11712
	1.9833	445.638	297.329	6.11112
	1.9863	445.655	297.506	6.10512
	1.9857	445.688	297.336	6.09912
	1.9896	445.755	297.401	6.09312
	1.9879	445.722	297.525	6.08712
	1.9904	445.705	297.24	6.08112
	1.9893	445.755	297.497	6.07512
	1.9902	445.772	297.392	6.06912
	1.9931	445.805	297.443	6.06312
	1.991	445.788	297.542	6.06
	1.9949	445.788	297.527	6.06
	1.9933	445.905	297.631	6.06
	1.9935	445.971	297.585	6.06
	1.9949	445.971	297.684	6.06
	1.9942	446.022	297.601	6.06
	1.9992	446.105	297.716	6.06
	1.9985	446.205	297.652	6.06
	2.0029	446.155	297.505	6.06
	2.0014	446.038	297.505	6.06
	2.0025	446.055	297.48	6.05712
	2.0045	446.188	297.479	6.05112
	2.0034	446.238	297.468	6.04512
	2.0079	446.188	297.375	6.03912
	2.0075	446.405	297.509	6.03312
	2.0098	446.505	297.378	6.02712
	2.0101	446.438	297.575	6.02112
	2.0096	446.438	297.416	6.01512
	2.0124	446.505	297.505	6.00912
	2.0103	446.605	297.529	6.00312
	2.0141	446.538	297.486	6
	2.0117	446.605	297.733	6
	2.0131	446.688	297.558	6
	2.0159	446.688	297.671	6
	2.0135	446.588	297.714	6
	2.0166	446.638	297.565	6
[truncated: 42,976 more rows]

## Sheet: Figure 5c
Upcycle	Plunge depth (mm)	Temperature (°C)	Spindle speed (RPM)	Plunge speed (mm/min)
	0.002	17.1615	76.3653	2.6463
	0.0097	17.1798	108.483	3.19178
	0.0178	17.1781	143.956	3.64507
	0.0278	17.1831	179.361	4.12207
	0.0407	17.1265	195.719	4.6773
	0.0465	17.1715	213.782	5.38455
	0.057	17.3181	245.429	5.8347
	0.0668	17.3864	277.843	5.94774
	0.0761	17.5846	294.058	5.36526
	0.0876	17.8245	300.463	5.391
	0.0955	18.0961	301.464	5.54063
	0.1073	18.5742	300.848	5.5146
	0.1154	19.0124	299.956	5.75948
	0.1274	19.6121	299.325	5.81767
	0.136	20.2469	298.785	6.11274
	0.147	21.0049	298.375	5.79382
	0.1553	21.758	298.031	5.814
	0.1674	22.6126	297.736	5.934
	0.1756	23.4956	297.522	6.02363
	0.1883	24.4336	297.51	5.9376
	0.1955	25.2916	297.474	6.11641
	0.2078	26.2645	297.415	6.02722
	0.2152	27.2458	297.332	6.00607
	0.2281	28.3403	297.368	6.0327
	0.2357	29.2616	297.386	5.93152
	0.2478	30.4228	297.366	6.09585
	0.2554	31.4991	297.433	6.17933
	0.2681	32.6219	297.483	5.90174
	0.2753	33.7215	297.469	5.97278
	0.2883	34.946	297.514	6
	0.2955	36.1322	297.47	6.01215
	0.3081	37.37	297.486	6.0897
	0.3153	38.5812	297.459	5.99993
	0.3282	39.8957	297.438	5.86545
	0.3353	41.2135	297.456	5.95455
	0.3484	42.5763	297.422	5.88367
	0.3554	43.9391	297.469	6.11341
	0.3682	45.3702	297.445	6.05993
	0.3752	46.728	297.573	5.90722
	0.3888	48.244	297.584	5.89822
	0.3955	49.4919	297.615	6.03278
	0.4082	50.5748	297.573	6.07822
	0.4151	51.9659	297.548	6.19455
	0.4292	53.2637	297.502	6.0933
	0.4354	54.5165	297.483	6.11093
	0.4492	56.0392	297.458	6.10785
	0.4555	57.5286	297.591	6.04852
	0.4683	58.9264	297.566	6.23641
	0.4758	60.0993	297.688	6.13507
	0.4884	61.4571	297.659	6.01207
	0.4956	62.8698	297.695	5.943
	0.5082	64.0594	297.586	5.9073
	0.5158	65.2389	297.511	6.03885
	0.5282	66.52	297.503	6.08055
	0.5358	67.6179	297.536	5.8836
	0.548	68.8391	297.573	5.9667
	0.5556	69.9787	297.536	5.943
	0.5682	71.1948	297.475	5.93767
	0.5762	72.3161	297.565	6.26918
	0.5883	73.4972	297.515	6.17078
	0.5965	74.6501	297.51	5.91089
	0.6074	75.8846	297.407	6.08911
	0.6162	77.2524	297.494	5.90482
	0.628	78.4719	297.28	6.06855
	0.6367	79.9297	297.291	6.05085
	0.6481	81.1342	297.405	5.93152
	0.6567	83.0318	297.537	6.07155
	0.6678	84.9677	297.563	6.01207
	0.6777	86.9269	297.587	5.9673
	0.687	88.9494	297.522	6.08063
	0.6971	90.5338	297.557	6.01815
	0.707	91.8916	297.465	6
	0.7168	92.9395	297.545	6
	0.728	93.9957	297.529	6.0243
	0.7375	94.9253	297.618	6.19763
	0.748	95.9916	297.613	6.14655
	0.7571	96.9595	297.607	5.85389
	0.7674	97.6892	297.609	5.99641
	0.778	98.4073	297.676	5.93152
	0.7871	98.9271	297.64	6.07763
	0.7987	99.3286	297.682	6.05085
	0.8065	99.7368	297.579	5.90115
	0.8186	99.8784	297.544	5.8716
	0.8269	100.075	297.471	6.12788
	0.8387	100.235	297.554	5.88727
	0.8466	100.431	297.544	6.15759
	0.8582	100.578	297.445	5.81504
	0.8659	100.89	297.418	5.87941
	0.8789	101.198	297.435	5.76667
	0.8868	101.459	297.352	5.94855
	0.8989	101.776	297.489	5.9673
	0.9063	102.086	297.461	6.06848
	0.9189	102.304	297.62	5.92237
	0.9263	102.601	297.654	5.9127
	0.9387	102.734	297.676	5.81152
	0.9465	102.811	297.653	5.99407
	0.957	102.917	297.583	6.21818
	0.966	102.941	297.413	5.9823
	0.9785	103.084	297.352	5.86245
	0.9859	103.274	297.364	6.0237
	0.9988	103.39	297.421	6.09037
	1.0058	103.662	297.514	6.28426
	1.0178	103.918	297.597	6.09322
	1.0259	104.282	297.555	5.95815
	1.0384	104.587	297.627	5.92178
	1.0463	104.915	297.586	5.79937
	1.0584	105.318	297.501	5.90437
	1.0659	105.779	297.54	6.21826
	1.0779	106.279	297.582	6.14115
	1.086	106.894	297.613	6.04478
	1.0986	107.45	297.5	5.86237
	1.1053	107.853	297.408	5.87093
	1.1214	108.41	297.332	5.89215
	1.1264	109.065	297.35	5.98793
	1.1381	109.601	297.407	6.06307
	1.1459	110.194	297.415	6.13148
	1.1582	110.797	297.37	5.96182
	1.1661	111.227	297.463	6.16733
	1.1774	111.822	297.518	6.05685
	1.1853	112.378	297.511	5.8236
	1.1999	112.622	297.517	5.9067
	1.2051	112.7	297.508	5.93767
	1.2204	113.096	297.485	6.26918
	1.226	113.483	297.597	6.19507
	1.2384	113.775	297.63	6.07207
	1.2457	114.131	297.607	5.99693
	1.2578	114.379	297.524	5.87385
	1.2662	114.549	297.608	5.73097
	1.2778	114.867	297.641	6.06796
	1.2855	115.249	297.527	5.95574
	1.2988	115.839	297.426	6.11641
	1.3056	116.408	297.45	6.009
	1.3185	116.805	297.484	5.8776
	1.3261	117.178	297.565	6.06855
	1.3377	117.516	297.489	6.02655
	1.3468	118.041	297.31	5.76427
	1.3578	118.488	297.298	6.11888
	1.3656	119.036	297.454	5.99752
	1.3775	119.132	297.429	6.06007
	1.3863	118.466	297.568	6.17633
	1.398	118.449	297.639	5.9466
	1.406	118.573	297.677	5.9697
	1.4172	119.282	297.462	5.86778
	1.427	119.73	297.386	5.69219
	1.4372	120.385	297.432	6.12196
	1.4465	121.045	297.622	6.08115
	1.4575	121.79	297.662	6.00907
	1.4656	122.233	297.655	5.95748
	1.478	122.075	297.587	5.70427
	1.4863	122.019	297.565	6.07103
	1.4973	122.261	297.463	6.00293
	1.5058	122.726	297.454	5.82667
	1.5175	123.541	297.393	6.00248
	1.526	124.588	297.489	5.95815
	1.5388	125.636	297.393	5.98252
	1.5477	126.659	297.545	6.26003
	1.5572	127.581	297.56	6.0666
	1.5662	128.7	297.58	6.0897
	1.5774	129.427	297.537	5.9817
	1.5857	130.188	297.585	5.75519
	1.5984	130.934	297.354	6.14318
	1.6063	131.649	297.417	6.17693
	1.6172	132.42	297.458	6.07815
	1.6265	133.203	297.551	6.02963
	1.6372	134.038	297.649	5.82967
	1.6473	134.896	297.55	5.96978
	1.6567	135.777	297.526	6.03878
	1.6672	136.492	297.575	5.9946
	1.6767	137.668	297.631	6.21518
	1.6865	138.701	297.558	6.02715
	1.6974	139.158	297.575	5.87152
	1.7066	139.664	297.503	6.01155
	1.7174	140.422	297.451	5.96422
	1.7263	141.055	297.441	5.98485
	1.737	141.418	297.567	5.92478
	1.7464	141.98	297.541	5.77882
	1.7571	142.855	297.619	6.04433
	1.7669	144.112	297.465	6.006
	1.7764	145.04	297.288	5.92852
	1.7882	145.868	297.382	6.11641
	1.7968	146.733	297.478	6.02722
	1.8068	147.778	297.42	6.01822
	1.8166	148.874	297.525	6.14063
	1.8272	149.808	297.574	6.0903
	1.8367	150.641	297.51	6.13148
	1.8468	151.629	297.394	5.90715
	1.857	152.729	297.431	5.76367
	1.8663	154.247	297.388	6.00555
	1.877	155.811	297.5	6.06
	1.8873	156.829	297.512	6.04785
	1.8969	157.52	297.523	5.946
	1.9066	158.255	297.523	5.86245
	1.9168	159.055	297.454	6.00548
	1.9272	159.974	297.518	5.92545
	1.9369	161.154	297.554	6.0267
	1.9476	162.483	297.523	6.003
	1.9566	163.734	297.653	5.95515
	1.9672	164.921	297.588	6.00307
	1.9765	166.014	297.608	6.06541
	1.9875	167.265	297.467	5.86304
	1.9968	168.569	297.47	6.13096
	2.0069	169.845	297.538	5.94052
	2.0164	170.912	297.493	5.94915
	2.0274	171.766	297.444	6.07455
	2.0365	172.626	297.481	5.9976
	2.047	173.559	297.446	6.18248
	2.0567	174.55	297.565	6.11385
	2.0669	175.563	297.632	5.9406
	2.0765	176.676	297.587	6.0837
	2.0874	177.812	297.451	6.10178
	2.0966	178.915	297.387	5.99152
	2.1073	179.99	297.442	6.11333
	2.1162	181.036	297.522	5.9436
	2.1279	182.002	297.507	6.03885
	2.1366	183.082	297.487	6.10485
	2.1479	184.016	297.527	6.08122
	2.1569	185.008	297.647	6.14363
	2.167	185.952	297.634	6.01507
	2.1763	186.939	297.557	5.90422
	2.1883	187.862	297.555	5.94915
	2.1966	188.883	297.567	6.08063
	2.2082	189.874	297.584	6.03637
	2.2159	190.839	297.596	6.10418
	2.2284	191.607	297.587	5.81512
	2.2362	192.625	297.558	6.02003
	2.2476	193.444	297.578	5.83874
	2.2567	194.399	297.532	5.97585
	2.2677	195.328	297.429	6.07755
	2.2761	196.371	297.464	5.91022
	2.2878	197.466	297.425	5.8473
	2.296	198.442	297.507	5.97278
	2.3082	199.467	297.536	6.03037
	2.3163	200.493	297.553	6.2364
	2.3276	201.273	297.548	6.09255
	2.3358	202.089	297.531	5.70419
	2.348	202.796	297.402	5.94255
	2.357	203.63	297.408	6.05093
	2.3672	204.342	297.456	6.06607
	2.376	204.938	297.489	6.10485
	2.3877	205.599	297.485	6.05085
	2.3962	206.337	297.533	5.90115
	2.4079	207.136	297.478	5.81693
	2.4163	207.835	297.529	5.76067
	2.4278	208.556	297.509	6.05648
	2.4361	209.323	297.511	6.10178
	2.448	210.019	297.435	5.9733
	2.456	210.747	297.487	5.97878
	2.4682	211.525	297.427	5.9346
	2.476	212.113	297.551	6.16126
	2.4876	212.8	297.516	6.01808
	2.496	213.485	297.533	5.86545
	2.5086	214.186	297.488	5.98493
	2.5163	214.794	297.542	6.0897
	2.5279	215.482	297.521	6.02422
	2.536	216.12	297.503	6.02663
	2.548	216.807	297.464	5.87452
	2.5559	217.428	297.562	5.96063
	2.5679	218.139	297.507	5.886
	2.5759	218.769	297.425	5.8146
	2.5882	219.357	297.338	6.06555
	2.596	219.899	297.417	6.12607
	2.6085	220.545	297.39	6.13448
	2.6163	221.107	297.411	5.87445
	2.628	221.671	297.488	5.86252
	2.6362	222.291	297.636	6.17648
	2.6481	222.854	297.598	6.19141
	2.6563	223.446	297.573	5.86297
	2.6676	223.98	297.466	5.99641
	2.6762	224.577	297.555	5.92545
	2.6881	225.17	297.526	6.03885
	2.6959	225.713	297.487	6.08055
	2.7081	226.269	297.424	5.89574
	2.7164	226.791	297.417	6.05641
	2.7272	227.427	297.434	5.94293
	2.7361	228.015	297.379	5.76667
	2.7481	228.645	297.308	5.9607
	2.7561	229.168	297.396	6.057
	2.7678	229.63	297.317	6.10485
	2.7763	230.203	297.356	6.03263
	2.7873	230.749	297.319	5.78482
	2.797	231.273	297.426	5.97285
	2.8073	231.837	297.487	6.14063
	2.8169	232.424	297.549	6.08422
	2.8269	232.895	297.558	6.08663
	2.8368	233.443	297.597	5.97097
	2.8476	233.921	297.523	6.30188
	2.8567	234.553	297.503	6.1023
	2.8676	235.204	297.519	5.97637
	2.8766	235.911	297.607	6.08063
	2.8871	236.565	297.571	6.02422
	2.8966	237.248	297.591	6.05093
	2.9071	237.9	297.502	6.02963
	2.9169	238.528	297.551	5.84182
	2.9273	239.246	297.536	6.05341
	2.9366	239.829	297.556	5.96955
	2.9474	240.44	297.504	5.65941
	2.9565	241.055	297.491	6.05588
	2.9669	241.645	297.466	5.9763
	2.9773	242.361	297.532	5.97037
	2.9872	243.004	297.574	6.13996
	2.9967	243.611	297.59	5.82419
	3.0072	244.274	297.607	6.06255
	3.0168	244.904	297.613	6.13448
	3.0271	245.51	297.558	5.91089
	3.0367	246.163	297.423	6.10733
	3.0472	246.773	297.414	6.02115
	3.0567	247.359	297.425	5.9673
	3.0673	247.921	297.455	6.06241
	3.0767	248.521	297.419	5.8836
	3.0872	249.069	297.46	5.991
	3.0967	249.583	297.515	6.09203
	3.107	250.163	297.443	5.72541
	3.1169	250.758	297.539	6.03833
	3.1273	251.333	297.508	6.10178
	3.1371	251.941	297.569	5.9733
	3.1473	252.434	297.441	5.96055
	3.1561	252.989	297.512	5.76967
	3.1674	253.504	297.476	5.928
	3.1768	254.057	297.518	6.11333
	3.1877	254.587	297.548	5.95574
	3.1971	255.078	297.61	6.12855
	3.2073	255.573	297.542	6.0987
	3.2169	256.147	297.47	5.90789
	3.2269	256.594	297.391	6.15218
	3.2374	257.082	297.447	6.05452
	3.2471	257.544	297.502	6.15278
	3.257	257.968	297.529	6.14355
	3.2673	258.45	297.586	5.91697
	3.2768	258.908	297.559	6.15826
	3.2869	259.315	297.503	6.05685
	3.297	259.748	297.468	5.83574
	3.3072	260.119	297.53	5.97818
	3.3172	260.494	297.608	5.77267
	3.3266	260.944	297.585	5.87707
	3.3372	261.437	297.515	6.05941
	3.3468	261.745	297.472	5.9406
	3.357	262.185	297.503	6.08978
	3.3671	262.61	297.517	6.11626
	3.3773	263.025	297.53	5.77027
	3.3866	263.453	297.615	6.04133
	3.3973	263.866	297.596	6.08122
	3.4067	264.274	297.522	6.15578
	3.4174	264.764	297.561	6.08048
	3.4268	265.132	297.576	5.74297
	3.4372	265.474	297.618	5.93107
	3.4467	265.924	297.565	6.19696
	3.4576	266.302	297.488	5.91689
	3.4668	266.685	297.524	6.01155
	3.4773	267.026	297.51	5.93993
	3.4866	267.401	297.493	5.80545
	3.4977	267.73	297.472	5.9067
	3.5068	268.081	297.551	5.91945
	3.5177	268.449	297.538	6.14678
	3.5264	268.809	297.497	6.22718
	3.5373	269.157	297.385	5.87204
	3.5465	269.407	297.399	6.00855
	3.5576	269.827	297.451	6.00907
	3.567	270.2	297.54	6
	3.5771	270.473	297.536	6
	3.5865	270.843	297.52	6.00607
	3.5973	271.128	297.549	6.05093
	3.6067	271.528	297.553	6.04785
	3.6176	271.933	297.517	5.98245
	3.6262	272.141	297.49	6.12548
	3.6378	272.443	297.405	6.009
	3.6465	272.834	297.485	5.86545
	3.6573	273.184	297.527	5.95455
	3.667	273.497	297.507	5.8776
	3.6775	273.867	297.56	6.07463
	3.6864	274.134	297.564	6.08355
	3.6977	274.472	297.539	5.83267
	3.7062	274.772	297.541	5.90063
	3.718	275.067	297.382	5.8503
	3.7265	275.41	297.471	5.94007
	3.7377	275.795	297.569	6.05633
	3.7463	276	297.533	5.85089
	3.7578	276.364	297.533	6.0777
	3.7664	276.718	297.467	6.19755
	3.7778	277.053	297.532	6.0606
	3.7864	277.286	297.586	6.17941
	3.7976	277.671	297.589	6.02415
	3.8062	277.997	297.572	5.92852
	3.818	278.274	297.491	6.09818
	3.8266	278.637	297.517	5.90482
	3.8375	278.997	297.587	6.08678
	3.8465	279.29	297.466	6.17326
	3.858	279.616	297.485	5.85689
	3.8665	279.988	297.517	5.94548
	3.8773	280.274	297.562	5.84115
	3.8864	280.618	297.531	5.82374
	3.8977	280.931	297.544	6.18188
	3.9065	281.204	297.546	5.9823
	3.9177	281.517	297.533	5.86852
	3.9264	281.827	297.455	6.04426
	3.9378	282.077	297.546	5.88967
	3.9463	282.364	297.517	6.02978
	3.9577	282.687	297.58	6.07448
	3.9669	282.962	297.534	5.86304
	3.9777	283.272	297.6	6.16133
	3.9863	283.512	297.518	6.1587
	3.9975	283.793	297.43	5.96789
	4.0067	284.046	297.459	6.20003
	4.0179	284.301	297.543	6.00052
	4.0263	284.613	297.562	5.997
	4.0377	284.819	297.658	6.04485
	4.0465	285.103	297.612	6.03337
	4.0578	285.382	297.592	6.19155
	4.0666	285.696	297.506	6.08955
	4.0776	285.951	297.487	5.74904
	4.0863	286.174	297.497	5.93948
	4.0981	286.357	297.559	5.9673
	4.1065	286.644	297.567	6.09885
	4.1177	286.875	297.513	6.12233
	4.1269	287.168	297.51	5.80904
	4.1374	287.442	297.514	5.9934
	4.1466	287.635	297.456	5.93993
	4.1578	287.858	297.568	5.82974
	4.1668	288.073	297.585	6.1104
	4.1778	288.291	297.602	6.11085
	4.1865	288.546	297.537	5.99152
	4.1972	288.791	297.564	6.10118
	4.2069	289.036	297.565	5.86604
	4.2179	289.319	297.561	6.1347
	4.2267	289.576	297.536	6.27203
	4.2375	289.874	297.588	5.88112
	4.2465	290.097	297.558	6.00248
	4.2577	290.416	297.394	5.95207
	4.2669	290.7	297.483	5.9316
	4.2773	291.05	297.582	6.20611
	4.2867	291.297	297.541	6.03322
	4.2973	291.608	297.526	5.91637
	4.3069	291.81	297.429	6.00848
	4.3174	292.095	297.518	5.88667
	4.327	292.438	297.467	6.08678
	4.3374	292.713	297.425	6.17933
	4.347	292.924	297.424	5.91997
	4.3573	293.269	297.536	6.10126
	4.3669	293.514	297.478	5.98845
	4.3776	293.914	297.618	6.04185
	4.3869	294.224	297.546	6.0357
	4.397	294.481	297.444	5.87452
	4.4069	294.765	297.453	5.9667
	4.4171	295.067	297.509	5.94907
	4.4271	295.352	297.476	5.97645
	4.437	295.617	297.502	6.21518
	4.4472	295.875	297.401	6.02715
	4.457	296.223	297.42	5.86545
	4.467	296.546	297.436	5.94241
	4.4772	296.788	297.521	5.78182
	4.4871	297.173	297.536	6.01163
	4.497	297.383	297.507	6.08055
	4.5075	297.641	297.449	5.88967
	4.5169	298.004	297.378	5.99941
	4.527	298.221	297.317	5.86845
	4.5368	298.466	297.281	5.934
	4.5474	298.705	297.325	6.04185
	4.5575	299.004	297.491	6.04785
	4.5672	299.352	297.469	5.95815
	4.5772	299.653	297.515	5.94
	4.587	299.892	297.563	5.9643
	4.597	300.235	297.562	6.13763
	4.6072	300.43	297.408	6.12907
	4.6168	300.718	297.447	6.08963
	4.6272	301.07	297.492	5.86537
	4.6366	301.323	297.557	5.83822
	4.6475	301.581	297.485	5.97885
	4.6568	301.851	297.564	6.0327
	4.6674	302.101	297.576	5.9376
	4.6769	302.321	297.579	6.08603
	4.6873	302.584	297.454	5.82119
	4.6967	302.799	297.382	6.08311
	4.7074	303.067	297.343	5.96415
	4.7167	303.302	297.425	5.85637
	4.7277	303.542	297.486	5.96063
	4.7365	303.837	297.506	5.91637
	4.7476	303.968	297.477	6.03885
	4.7566	304.187	297.434	6.10485
	4.7678	304.47	297.399	6.06907
	4.7767	304.688	297.407	6.04785
	4.7873	304.853	297.374	5.946
	4.7966	305.116	297.345	5.86852
	4.8076	305.303	297.397	6.06855
	4.8168	305.548	297.503	6.09337
	4.8276	305.761	297.561	6.23941
	4.8369	305.889	297.33	6.07807
	4.8476	306.212	297.313	5.93152
	4.8565	306.416	297.515	6.0837
	4.8679	306.587	297.617	6.10785
	4.877	306.784	297.736	6.01815
	4.8874	306.962	297.726	5.96963
	4.8965	307.227	297.732	5.7636
	4.9074	307.405	297.728	5.87707
	4.9165	307.697	297.699	6.05333
	4.928	307.962	297.653	5.90789
	4.9364	308.235	297.653	6.14003
	4.9474	308.601	297.555	5.90407
	4.9562	308.861	297.532	5.66789
	4.9682	309.21	297.46	5.93041
	4.9767	309.496	297.526	5.97945
	4.9874	309.836	297.497	6.2007
	4.9963	310.053	297.524	6.23626
	5.0075	310.354	297.484	5.87812
	5.0167	310.552	297.418	6.05948
	5.0276	310.882	297.418	6.04478
	5.0367	311.106	297.443	5.89882
	5.0477	311.37	297.48	6.15218
	5.0566	311.579	297.402	6.02415
	5.0682	311.899	297.478	5.91637
	5.0765	312.037	297.482	6.02063
	5.0878	312.232	297.39	5.98245
	5.0964	312.472	297.503	6.12548
	5.1076	312.648	297.486	5.99078
	5.1165	312.856	297.466	5.74304
	5.1277	313.046	297.434	6.03526
	5.1365	313.261	297.416	6.01207
	5.1478	313.401	297.476	5.96122
	5.1561	313.653	297.489	6.01755
	5.1678	313.779	297.398	5.87452
	5.1768	313.994	297.468	5.97278
	5.1878	314.116	297.525	5.99393
	5.1964	314.243	297.523	5.98552
	5.2079	314.476	297.459	6.21518
	5.2165	314.567	297.444	6.03322
	5.2276	314.777	297.34	5.92245
	5.2368	314.914	297.422	6.07155
	5.2473	315.125	297.509	6.0546
	5.2568	315.315	297.563	6.26911
	5.2676	315.384	297.571	6.06052
	5.2767	315.582	297.533	6.04485
	5.2878	315.704	297.472	5.99085
	5.2965	315.809	297.47	5.88367
	5.3077	316.01	297.572	6.13163
	5.3166	316.125	297.62	6.18233
	5.3283	316.338	297.621	5.86904
	5.3367	316.467	297.659	6.02911
	5.3475	316.597	297.612	5.82052
	5.3566	316.795	297.505	5.85952
	5.3678	316.901	297.434	6.17274
	5.3766	317.191	297.504	5.86597
	5.3874	317.296	297.503	5.96978
	5.3966	317.468	297.539	6.01448
	5.4076	317.685	297.498	5.80304
	5.4171	317.815	297.502	6.11348
	5.4277	318.029	297.503	6.18233
	5.4367	318.149	297.477	5.88727
	5.4474	318.296	297.406	6.18188
	5.4567	318.448	297.512	6.0066
	5.4676	318.651	297.483	6.06007
	5.4768	318.797	297.502	6.17026
	5.4873	318.946	297.58	5.91389
	5.4969	319.119	297.58	6.06855
	5.5077	319.289	297.552	6.05085
	5.5169	319.401	297.505	5.9376
	5.5276	319.575	297.434	6.11641
	5.5369	319.699	297.434	6.01507
	5.5472	319.884	297.347	5.90422
	5.5569	320.14	297.387	5.90663
	5.5676	320.353	297.362	5.77882
	5.577	320.452	297.364	6.05648
	5.5875	320.667	297.428	6.0957
	5.5969	320.762	297.507	5.92237
	5.607	320.997	297.553	5.91878
	5.617	321.115	297.508	5.86245
	5.6273	321.281	297.468	6.0237
	5.6372	321.428	297.555	6.0357
	5.647	321.6	297.464	5.88667
	5.657	321.761	297.478	6.06248
	5.6675	321.983	297.486	6.01207
	5.6777	322.128	297.462	5.98552
	5.6875	322.301	297.566	6.20303
	5.6966	322.433	297.628	5.96782
	5.7072	322.526	297.537	6.06548
	5.7175	322.783	297.579	5.93078
	5.7272	322.876	297.57	5.67697
	5.7373	323.044	297.604	5.9547
	5.747	323.221	297.534	6.11633
	5.7571	323.394	297.466	5.90482
	5.7669	323.542	297.439	6.03211
	5.7769	323.666	297.496	5.80604
	5.7878	323.794	297.533	6.05648
	5.7974	323.99	297.591	6.0957
	5.8072	324.12	297.579	5.9406
	5.8173	324.307	297.565	6.06548
	5.8269	324.48	297.484	5.96722
	5.8367	324.613	297.369	5.97037
	5.8472	324.723	297.359	6.16426
	5.8574	324.937	297.454	6.01574
	5.8671	325.093	297.477	6.17033
	5.8776	325.253	297.527	6.00593
	5.8871	325.377	297.625	5.80004
	5.897	325.565	297.611	6.14011
	5.907	325.685	297.639	6.06293
	5.9172	325.886	297.591	5.90489
	5.927	326.028	297.531	6.17274
	5.9378	326.198	297.477	5.85989
	5.9467	326.263	297.533	5.931
	5.9565	326.488	297.545	6.04418
	5.9614	326.593	297.573	5.71867
	5.9692	326.736	297.577	5.66663
	5.9745	326.939	297.65	5.44163
	5.9822	327.074	297.616	5.05026
	5.9877	327.329	297.622	5.27274
	5.9954	327.431	297.607	4.9113
	6.001	327.592	297.531	4.61752
	6.0089	327.734	297.422	4.58896
	6.0144	327.957	297.456	4.08712
	6.0223	328.054	297.524	4.12493
	6.0275	328.219	297.58	4.21148
	6.0363	328.419	297.569	4.02967
	6.041	328.58	297.534	4.12118
	6.0488	328.615	297.488	3.81922
	6.054	328.76	297.546	3.64312
	6.062	328.797	297.557	4.07588
	6.0675	329.03	297.583	3.9963
	6.0761	329.103	297.493	3.9843
	6.0809	329.238	297.448	4.11511
	6.089	329.342	297.41	3.82904
	6.0941	329.392	297.519	4.02555
	6.1027	329.54	297.47	4.04355
	6.1077	329.591	297.5	3.82304
	6.1155	329.771	297.516	4.10918
	6.1205	329.788	297.568	4.0533
	6.1292	329.865	297.493	4.08915
	6.134	330.018	297.523	4.19633
	6.1433	330.076	297.515	3.9666
	6.1474	330.205	297.603	4.00185
	6.156	330.224	297.551	4.00178
	6.1607	330.378	297.572	3.89152
	6.1701	330.518	297.522	4.0437
	6.1746	330.568	297.641	4.06178
	6.1823	330.711	297.594	3.9576
	6.187	330.794	297.625	4.09388
	6.1958	330.959	297.539	3.73327
	6.2008	331.061	297.577	3.96863
	6.2091	331.183	297.505	4.09148
	6.2142	331.252	297.545	3.92789
	6.2223	331.394	297.473	4.15396
	6.2275	331.492	297.534	3.9096
	6.2354	331.671	297.561	3.92737
	6.241	331.794	297.533	4.18733
	6.2492	331.93	297.414	4.11937
	6.2542	332.055	297.546	4.18185
	6.2619	332.204	297.473	4.13926
	6.2677	332.379	297.417	3.74541
	6.2757	332.517	297.401	4.06441
	6.2812	332.6	297.509	4.16663
	6.2888	332.717	297.441	4.0206
	6.2943	332.827	297.542	4.11511
	6.3022	332.943	297.518	3.81082
	6.3076	333.132	297.521	3.89707
	6.3155	333.245	297.513	4.06118
	6.3209	333.382	297.618	3.81997
	6.3286	333.567	297.617	4.01948
	6.3353	333.637	297.555	3.99263
	6.3418	333.75	297.47	3.75089
	6.3478	333.846	297.459	3.95341
	6.355	333.925	297.544	3.91815
	6.3619	334.091	297.53	3.9486
	6.3687	334.2	297.528	4.23451
	6.3747	334.349	297.452	3.81141
	6.3817	334.394	297.382	4.02863
	6.3885	334.486	297.426	4.15755
	6.3951	334.524	297.435	4.03274
	6.4016	334.674	297.516	4.22911
	6.4079	334.841	297.49	4.0023
	6.4141	334.896	297.512	3.88852
	6.4216	335.031	297.452	4.08248
	6.4291	335.069	297.497	4.0503
	6.436	335.246	297.538	4.12185
	6.442	335.301	297.539	4.09748
	6.449	335.404	297.64	3.82604
	6.456	335.522	297.691	4.07041
	6.4618	335.577	297.683	4.08907
	6.4687	335.801	297.646	4.09822
	6.4754	335.881	297.535	4.19633
	6.4843	336.032	297.54	3.99697
	6.4877	336.14	297.567	4.23218
	6.4953	336.244	297.568	4.07378
	6.5014	336.365	297.543	3.77212
	6.5102	336.377	297.509	4.07348
	6.5138	336.492	297.388	4.12411
	6.5216	336.614	297.381	3.70056
	6.5291	336.705	297.389	4.01281
	6.5354	336.839	297.474	3.86482
	6.5415	336.853	297.472	4.0407
	6.5486	336.922	297.458	4.07626
	6.5546	337.003	297.441	3.71204
	6.5621	337.063	297.477	3.87285
	6.568	337.143	297.562	4.04063
	6.5759	337.163	297.677	3.98422
	6.5808	337.287	297.681	3.99878
	6.5891	337.338	297.616	3.92422
	6.5939	337.487	297.598	3.957
	6.6025	337.547	297.509	3.9927
	6.6077	337.7	297.459	3.87937
	6.6172	337.807	297.454	3.96007
	6.6212	337.916	297.5	4.08848
	6.6288	338.028	297.504	3.96667
	6.6341	338.126	297.514	4.12426
	6.6422	338.285	297.548	3.96967
	6.6477	338.395	297.461	4.10978
	6.6551	338.488	297.418	4.13626
	6.6607	338.568	297.433	3.77204
	6.6685	338.723	297.452	3.93285
	6.6744	338.818	297.48	4.10063
	6.6824	338.903	297.451	4.05637
	6.6873	338.948	297.353	4.13633
	6.6957	339.034	297.326	3.91267
	6.7009	339.101	297.444	3.97455
	6.7088	339.156	297.44	3.849
	6.7145	339.244	297.38	3.73582
	6.7223	339.308	297.298	4.06741
	6.7273	339.382	297.387	4.10963
	6.7357	339.404	297.511	3.88537
	6.7408	339.511	297.562	3.83393
	6.7492	339.483	297.542	3.81945
	6.754	339.548	297.528	4.0407
	6.7625	339.642	297.512	4.09448
	6.7676	339.707	297.406	3.85874
	6.7757	339.737	297.43	3.9837
	6.7809	339.854	297.469	4.03215
	6.789	339.917	297.471	4.134
	6.794	339.934	297.577	4.21148
	6.8016	340.091	297.566	4.0236
	6.8078	340.179	297.528	4.1067
	6.8157	340.332	297.497	4.06478
	6.8207	340.395	297.485	3.9006
	6.8291	340.49	297.406	4.02548
	6.8341	340.589	297.448	3.93937
	6.8426	340.707	297.494	4.02007
	6.8473	340.78	297.534	4.12418
	6.8554	340.932	297.508	3.82904
	6.8607	341.003	297.497	4.01341
	6.8694	341.2	297.467	3.966
	6.8743	341.292	297.457	3.88245
	6.8821	341.367	297.43	4.00118
	6.8876	341.515	297.475	3.77819
	6.8953	341.64	297.536	4.12441
	6.9008	341.757	297.485	4.21448
	6.9086	341.95	297.486	3.96052
	6.9147	342.12	297.543	3.95093
	6.9222	342.27	297.57	3.94785
	6.9274	342.498	297.666	3.90674
	6.9355	342.608	297.604	4.22918
	6.9408	342.768	297.656	4.16115
	6.9487	342.929	297.553	4.09515
	6.9544	343.071	297.576	4.07626
	6.9622	343.214	297.54	3.74241
	6.9677	343.293	297.511	4.10926
	6.9757	343.459	297.54	4.15748
	6.9809	343.579	297.587	3.87997
	6.9887	343.799	297.599	4.04303
	6.9939	343.854	297.57	3.80174
	7.0022	344.049	297.507	3.90315
	7.0079	344.119	297.56	4.11818
	7.0162	344.266	297.576	3.91874
	7.0216	344.524	297.631	4.03763
	7.0285	344.624	297.647	3.99263
	7.0341	344.72	297.669	3.76912
	7.042	344.84	297.514	4.11226
	7.0476	344.989	297.401	4.10048
	7.0554	345.124	297.412	3.80549
	7.0608	345.237	297.499	4.20429
	7.0683	345.39	297.515	3.86234
	7.0744	345.533	297.479	4.0947
	7.0819	345.658	297.413	4.24418
	7.088	345.805	297.53	3.95512
	7.0951	345.89	297.541	4.16611
	7.1011	346.022	297.478	3.98715
	7.1083	346.165	297.414	3.85582
	7.1141	346.21	297.458	4.18133
	7.122	346.341	297.512	4.16655
	7.1277	346.441	297.541	3.88604
	7.1354	346.563	297.406	4.06359
	7.1415	346.596	297.473	3.64964
	7.1487	346.735	297.457	3.99533
	7.1544	346.881	297.483	4.09448
	7.1618	347.005	297.502	3.87697
	7.168	347.098	297.542	4.09396
	7.1751	347.221	297.484	3.87389
	7.1808	347.398	297.538	4.04678
	7.1885	347.479	297.444	4.14541
	7.1947	347.664	297.518	3.92482
	7.2021	347.858	297.451	4.08855
	7.2078	347.984	297.483	4.05263
	7.2147	348.047	297.462	3.81697
	7.2214	348.226	297.571	4.05826
	7.2283	348.366	297.583	3.969
	7.2345	348.577	297.601	3.84367
	7.2414	348.627	297.56	4.02481
	7.2477	348.8	297.535	3.67934
	7.2548	348.92	297.487	3.95348
	7.261	349.12	297.473	4.03448
	7.2684	349.284	297.416	3.82912
	7.2741	349.428	297.482	4.13581
	7.2824	349.598	297.524	3.92782
	7.2885	349.688	297.612	4.05585
	7.2951	349.912	297.6	4.16363
	7.3013	350.01	297.625	4.07152
	7.3081	350.158	297.55	4.20548
	7.3149	350.323	297.526	4.07078
	7.3219	350.503	297.42	3.82912
	7.328	350.666	297.473	4.16011
	7.3356	350.873	297.596	4.10722
	7.3417	351.068	297.588	4.09215
	7.3483	351.219	297.538	4.10288
	7.3542	351.358	297.537	3.60479
	7.3616	351.643	297.497	3.99233
	7.3676	351.849	297.56	4.13933
	7.3753	352.004	297.517	3.87997
	7.3811	352.177	297.543	4.06126
	7.3884	352.409	297.493	3.912
	7.3947	352.531	297.528	3.75097
	7.4019	352.679	297.545	4.06974
	7.4078	352.912	297.569	3.82904
	7.4144	353.012	297.487	4.02555
	7.4216	353.207	297.522	4.03748
	7.4276	353.325	297.357	3.75997
	7.4343	353.444	297.242	3.97163
	7.442	353.613	297.224	4.0527
	7.4483	353.67	297.341	3.97582
	7.455	353.815	297.358	4.25881
	7.4611	353.895	297.372	3.98474
	7.4682	354.015	297.375	4.00185
	7.4751	354.16	297.421	4.02
	7.4815	354.335	297.457	4.03822
	7.4889	354.47	297.483	4.15455
	7.4943	354.475	297.531	4.03507
	7.502	354.728	297.482	3.93637
	7.5079	354.891	297.528	4.0467
	7.5154	355.038	297.532	4.04122
	7.5215	355.226	297.519	4.1097
	7.5285	355.346	297.557	4.00778
	7.5343	355.576	297.634	3.7836
	7.5414	355.788	297.581	3.87278
	7.5479	355.989	297.452	3.91822
	7.5556	356.131	297.503	4.071
	7.561	356.254	297.5	4.17811
	7.5684	356.531	297.524	3.85027
	7.574	356.699	297.523	4.09703
	7.5823	356.834	297.497	3.92715
	7.5881	356.879	297.595	3.80797
	7.595	357.054	297.609	4.20496
	7.6005	357.209	297.602	4.12237
	7.6088	357.257	297.552	4.12485
	7.6146	357.497	297.548	4.06478
	7.6224	357.567	297.518	3.91882
	7.6275	357.727	297.612	4.17826
	7.6357	357.82	297.66	4.0647
	7.6408	357.98	297.584	3.77212
	7.6488	358.083	297.561	4.04918
	7.6546	358.19	297.523	3.97507
	7.6612	358.315	297.477	3.8946
	7.6675	358.488	297.473	4.09088
	7.6752	358.603	297.496	3.77812
	7.6807	358.728	297.509	3.96555
	7.6886	358.833	297.465	3.97141
	7.6945	358.965	297.531	3.68549
	7.7023	359.125	297.502	4.13896
	7.7075	359.268	297.585	4.12778
	7.7156	359.393	297.519	3.92182
	7.7211	359.496	297.531	4.11518
	7.7286	359.626	297.44	3.97574
	7.7341	359.763	297.447	4.15463
	7.7423	359.928	297.469	4.15141
	7.7478	360.044	297.555	3.84119
	7.7551	360.267	297.424	4.12133
	7.7608	360.411	297.455	4.13693
	7.7688	360.479	297.51	4.05637
	7.7744	360.632	297.537	4.13633
	7.782	360.822	297.577	3.90052
	7.7876	360.891	297.515	3.91522
	7.7959	361.132	297.482	4.05511
	7.8012	361.247	297.58	3.79941
	7.8086	361.39	297.555	4.19588
	7.8146	361.539	297.624	4.07378
	7.8214	361.652	297.569	3.75997
	7.8276	361.82	297.596	3.94126
	7.8349	361.928	297.548	3.83452
	7.8412	362.15	297.575	3.98137
	7.849	362.275	297.629	4.28844
	7.8544	362.42	297.589	3.82656
	7.8616	362.593	297.546	4.06741
	7.8677	362.718	297.506	4.09748
	7.8746	362.88	297.441	3.85034
	7.8808	362.988	297.511	4.24981
	7.8893	363.238	297.543	4.10107
	7.894	363.31	297.568	3.91274
	7.9023	363.451	297.549	4.09696
	7.9077	363.623	297.466	3.81689
	7.9156	363.721	297.395	3.96015
	7.9218	363.813	297.511	4.19266
	7.9288	363.999	297.578	3.75749
	7.9341	364.053	297.618	3.98311
	7.9421	364.251	297.542	3.87022
	7.948	364.334	297.582	3.83767
	7.9533	364.486	292.139	4.15096
	7.9561	364.617	256.416	3.93015
	7.9597	364.809	206.123	3.69022
	7.9626	364.911	162.597	3.55441
	7.9645	365.161	121.059	3.12952
	7.9677	365.252	103.068	2.9703
	7.97	365.465	99.543	2.96288
	7.9755	365.572	98.4429	2.42834
	7.9775	365.687	97.8821	2.47996
	7.984	365.814	97.4978	2.14597
	7.9882	365.959	97.3545	2.2437
	7.9921	366.027	97.4489	2.2557
	7.9909	366.009	97.4724	2.04593
	7.9971	365.99	97.2717	1.83397
	8.0009	365.994	97.4168	2.15955
	8.0034	365.967	97.5451	2.32793
	8.0055	365.959	97.8855	2.36055
	8.0095	365.827	98.1201	2.14537
	8.0124	365.764	98.3165	2.10607
	8.0163	365.645	98.3366	2.09626
	8.0194	365.59	98.4348	1.71382
	8.0217	365.537	98.501	1.734
	8.0249	365.432	98.6117	1.88437
	8.0311	365.341	98.7006	2.17396
	8.0332	365.224	98.7803	1.91745
	8.036	365.106	98.9298	1.78478
	8.0389	365.061	98.8993	1.64489
	8.044	364.899	98.9184	1.95526
	8.047	364.754	99.0173	1.9503
	8.0494	364.669	99.1841	2.0097
	8.0511	364.562	99.2379	1.93815
	8.0559	364.438	99.1309	1.92607
	8.0598	364.316	99.0078	1.95878
	8.0627	364.278	99.1245	1.89637
	8.0656	364.124	99.2014	1.99455
	8.0685	363.986	99.156	1.9176
	8.0724	363.856	99.3293	2.1207
	8.0752	363.704	99.299	2.1927
	8.0789	363.628	99.1756	2.05507
	8.0832	363.398	99.1023	1.96245
	8.0852	363.268	98.9945	2.13585
	8.0896	363.113	99.0499	2.22541
	8.0925	362.996	99.2766	1.98052
	8.0955	362.833	99.394	1.97093
	8.098	362.693	99.2461	1.98
	8.1022	362.54	99.1213	1.98
	8.1064	362.487	99.2256	1.96178
	8.1083	362.265	99.3226	1.83937
	8.1126	362.047	99.3848	1.90793
	8.1157	361.892	99.4247	1.95878
	8.1188	361.702	99.2932	1.866
	8.1218	361.477	99.2289	1.7703
	8.1252	361.359	99.1889	1.854
	8.1295	361.069	99.3215	1.96185
	8.1319	360.952	99.2966	1.99822
	8.1349	360.777	99.0808	2.11455
	8.139	360.606	98.9718	2.0133
	8.142	360.381	99.0372	2.04307
	8.1456	360.204	99.0132	2.12363
	8.1488	360.001	99.1987	2.00722
	8.1517	359.731	99.239	1.99822
	8.1559	359.491	99.3225	2.14493
	8.1607	359.28	99.2655	2.24363
	8.1626	359.11	99.1394	2.109
	8.1653	358.89	99.1339	1.92293
	8.169	358.725	99.2783	1.72237
	8.1719	358.568	99.366	1.74307
	8.1753	358.227	99.3706	1.83578
	8.1788	358.112	99.3477	1.83337
	8.1824	357.922	99.1987	2.01585
	8.1861	357.724	99.1165	2.14793
	8.1884	357.495	99.0957	2.18055
	8.1923	357.29	99.3416	1.97145
	8.1954	357.05	99.3755	1.977
	8.1988	356.894	99.3698	2.037
	8.2015	356.644	99.2698	2.10307
	8.2054	356.392	99.2079	2.18363
	8.2078	356.146	99.1682	2.06722
	8.212	355.838	99.2362	2.03393
	8.215	355.619	99.0986	1.97693
	8.2191	355.278	99.0398	1.85993
	8.2215	355.01	99.1553	1.73152
	8.2246	354.75	99.1278	1.86548
	8.2298	354.518	99.1965	1.78545
	8.2317	354.217	99.3501	1.911
	8.2352	354.002	99.3208	2.0667
	8.2393	353.743	99.313	2.0673
	8.2416	353.527	99.2651	2.1867
	8.2461	353.27	99.0451	2.18122
	8.2479	353.025	99.109	2.23755
	8.253	352.842	99.1207	2.08237
	8.2549	352.627	99.246	2.06663
	8.2619	352.399	99.2535	1.94489
	8.2624	352.302	99.2938	2.21881
	8.2662	352.038	99.2266	1.93867
	8.269	351.882	99.2696	1.92307
	8.2716	351.719	99.1688	2.00363
	8.276	351.521	99.2911	1.88722
	8.2798	351.356	99.3007	1.87215
	8.282	351.266	99.2943	1.96185
	8.285	351.083	99.2246	1.98607
	8.288	350.974	99.126	2.04307
	8.2925	350.786	99.1263	2.11148
	8.2952	350.665	99.1918	1.92967
	8.3009	350.603	99.1496	2.08193
	8.3019	350.441	99.1502	2.21026
	8.3052	350.346	99.0755	1.9296
	8.3083	350.29	99.1113	1.92307
	8.3118	350.195	99.0914	1.99148
	8.3155	350.075	99.2088	1.8036
	8.3217	350.025	99.1439	1.92922
	8.3223	350.012	99.0878	2.20733
	8.3244	349.92	99.1485	2.10293
	8.3286	349.845	99.1858	1.90845
	8.3325	349.803	99.1959	1.9497
	8.3357	349.743	99.1849	1.90245
	8.3402	349.768	99.3243	2.0637
	8.342	349.713	99.2494	2.08178
	8.3454	349.675	99.1113	1.93507
	8.3486	349.723	99.125	1.84852
	8.3525	349.687	99.108	2.01818
	8.3556	349.72	99.1513	1.82482
	8.3615	349.752	99.2573	2.03107
	8.3634	349.735	99.3889	2.33341
	8.3656	349.783	99.1573	2.26778
	8.3682	349.785	99.2155	2.0193
	8.3713	349.777	99.2991	1.92907
	8.3759	349.828	99.3449	1.93822
	8.3796	349.827	99.2307	2.091
	8.3819	349.877	99.1404	2.22241
	8.3849	349.837	99.0351	2.02537
	8.3881	349.812	99.154	1.97393
	8.3916	349.835	99.2219	1.91085
	8.3963	349.855	99.178	1.7733
	8.4002	349.747	99.0944	1.81522
	8.4022	349.777	99.1975	2.0037
	8.4054	349.74	99.1899	2.07037
	8.408	349.72	99.1657	2.25818
	8.4119	349.648	99.2127	2.02837
	8.4165	349.685	99.2025	1.9473
	8.4208	349.677	99.2951	2.07278
	8.4223	349.608	99.2634	2.0757
	8.4244	349.587	99.2031	1.91452
	8.4287	349.657	99.2591	2.01278
	8.4325	349.562	99.2105	2.02785
	8.4355	349.617	99.246	1.94422
	8.4396	349.577	99.216	1.94663
	8.4421	349.457	99.2971	1.80667
	8.4458	349.51	99.2609	1.98248
	8.448	349.415	99.2696	1.93207
	8.4528	349.437	99.2746	1.85693
	8.456	349.432	99.2664	1.80067
	8.4609	349.392	99.3035	2.09648
	8.4634	349.27	99.2203	2.15393
	8.4652	349.305	99.1037	2.1273
	8.4679	349.297	99.0701	2.22241
	8.4718	349.287	99.1928	2.03145
	8.4756	349.242	99.1577	2.01878
	8.4796	349.214	99.2684	1.95637
	8.4826	349.175	99.3557	2.0667
	8.4858	349.112	99.3215	2.043
	8.4874	349.134	99.1723	1.96478
	8.4933	349.125	99.1866	1.78845
	8.4968	349.092	99.2475	1.86007
	8.4997	349.099	99.3843	1.98241
	8.5012	349.045	99.4043	1.81574
	8.5045	349.069	99.2534	1.98248
	8.5075	349.039	99.2705	1.94422
	8.5122	349.005	99.26	1.97093
	8.5171	349	99.2254	1.99822
	8.521	348.994	99.2837	2.14493
	8.5232	348.93	99.279	2.26185
	8.525	348.989	99.3441	2.2557
	8.528	348.972	99.2653	2.06415
	8.5327	348.889	99.2611	1.95637
	8.536	348.897	99.1274	2.0667
	8.5392	348.937	99.2039	2.043
	8.5433	348.862	99.3259	1.98907
	8.5462	348.857	99.3945	1.97393
	8.5484	348.779	99.3247	1.90478
	8.552	348.78	99.2945	1.72237
	8.5551	348.717	99.0914	1.75522
	8.5584	348.75	99.0828	1.93763
	8.5617	348.572	99.0649	1.91693
	8.5654	348.596	99.087	1.8303
	8.5689	348.562	99.1684	1.90793
	8.5729	348.531	99.3298	1.95878
	8.5759	348.437	99.335	1.90852
	8.5801	348.409	99.3794	2.12678
	8.5817	348.321	99.3458	2.24363
	8.5852	348.272	99.1977	2.13937
	8.5878	348.272	99.0417	2.18363
	8.5917	348.261	99.0905	2.05507
	8.597	348.216	99.0646	1.96852
	8.5999	348.137	99.3178	2.15033
	8.6028	348.131	99.4177	2.02237
	8.6051	348.181	99.3989	2.03093
	8.6083	348.127	99.403	2.02785
	8.6117	348.171	99.265	1.93207
	8.6159	348.127	99.1378	1.90552
	8.6204	348.147	99.154	2.14126
	8.6233	348.199	99.2452	2.02845
	8.6249	348.201	99.2478	2.08185
	8.628	348.157	99.2897	2.06355
	8.6326	348.146	99.3281	1.81267
	8.6359	348.079	99.1895	1.89278
	8.6397	348.072	99.2731	1.9443
	8.643	348.031	99.3258	2.10548
	8.6451	347.959	99.4376	2.00722
	8.6485	347.977	99.2127	1.9557
	8.6515	347.996	99.2027	1.78845
	8.6555	347.907	99.1599	1.83578
	8.6593	347.854	99.2034	1.82122
	8.6643	347.783	99.2591	1.9383
	8.6649	347.734	99.1984	2.18911
	8.6688	347.692	99.0682	1.97445
	8.6723	347.641	99.1008	1.95037
	8.6752	347.566	99.1396	2.15641
	8.6794	347.503	99.073	2.0733
	8.6822	347.401	99.1279	2.10915
	8.6846	347.304	99.0419	2.20418
	8.6886	347.269	98.9927	1.89082
	8.6923	347.213	99.1209	1.971
	8.6955	347.114	99.1735	2.09633
	8.6989	347.069	99.2704	1.89089
	8.7032	347.031	99.1898	2.1177
	8.7043	346.951	99.1428	2.20111
	8.7087	346.93	99.0593	1.81327
	8.712	346.899	99.2193	2.01826
	8.716	346.849	99.3174	1.93507
	8.7202	346.826	99.4092	1.86674
	8.7236	346.758	99.3712	2.20133
	8.7248	346.783	99.4339	2.1987
	8.7283	346.713	99.3361	2.00182
	8.7322	346.696	99.3394	2.18911
	8.736	346.713	99.3903	1.96837
	8.7392	346.666	99.3047	1.89337
	8.7428	346.776	99.2165	2.03333
	8.7448	346.701	99.3281	1.84537
	8.7487	346.705	99.2734	1.8
	8.7523	346.676	99.2381	1.81822
	8.7556	346.715	99.1467	1.93455
	8.759	346.663	99.1033	1.84545
	8.7646	346.665	99.292	1.94063
	8.7655	346.638	99.4039	1.90852
	8.7691	346.521	99.1285	2.08426
	8.7715	346.568	99.0866	1.90537
	8.7749	346.6	99.2301	1.87215
	8.7787	346.556	99.211	1.98007
	8.7827	346.515	99.2109	2.14493
	8.7848	346.533	99.1422	2.22541
	8.7883	346.533	99.0418	1.9866
	8.7919	346.476	99.1479	2.034
	8.796	346.446	99.3093	2.1297
	8.7996	346.421	99.3042	2.046
	8.8036	346.383	99.2235	1.96245
	8.8044	346.356	99.1637	2.11155
	8.8084	346.358	99.1262	2.06422
	8.8115	346.416	99.244	2.06055
	8.8161	346.368	99.311	1.8636
	8.8198	346.343	99.2849	1.96493
	8.8239	346.438	99.4031	2.08793
	8.8252	346.363	99.4219	2.12055
	8.828	346.435	99.3592	1.91145
	8.8323	346.431	99.3399	1.92307
	8.8355	346.496	99.3183	2.01578
	8.8387	346.586	99.1967	1.99515
	8.8426	346.698	99.2334	2.037
	8.8443	346.761	99.2655	2.09093
	8.8479	346.728	99.1321	2.08785
	8.8511	346.816	99.1375	1.99207
	8.8572	346.833	99.1507	1.923
	8.86	346.923	99.2435	1.8873
	8.8643	346.94	99.2956	2.01278
	8.8664	346.891	99.3218	2.03393
	8.8695	346.946	99.2827	1.99515
	8.872	346.971	99.3105	2.02485
	8.8753	347.038	99.3285	1.983
	8.8796	347.059	99.3237	1.95945
	8.8831	347.108	99.318	2.16248
	8.8852	347.104	99.3474	2.09993
	8.8889	347.116	99.328	1.9776
	8.8906	347.184	99.2289	2.13211
	8.8958	347.168	99.2618	1.88782
	8.9004	347.114	99.3315	2.00978
	8.9036	347.171	99.3812	2.08485
	8.9056	347.141	99.3321	2.05515
	8.908	347.076	99.247	2.0727
	8.9109	347.113	99.1141	1.93507
	8.915	347.108	99.0819	1.81207
	8.9196	347.051	99.051	1.7916
	8.9235	347.048	99.0913	2.06003
	8.926	347.119	99.2945	1.89697
	8.9275	347.046	99.1498	2.10788
	8.9309	347.108	99.0367	1.81867
	8.9367	347.081	99.209	1.81522
	8.9398	347.021	99.2277	2.0037
	8.9438	347.006	99.196	2.05822
	8.9462	347.003	99.3307	2.16848
	8.9488	347.073	99.3713	2.02845
	8.9502	347.049	99.0908	2.03933
	8.9551	347.048	99.1452	1.76782
	8.9597	347.033	99.0904	1.90193
	8.9642	346.991	99.1758	2.09707
	8.9688	346.996	99.2087	2.29155
	8.9694	347.036	99.431	2.19563
	8.9722	346.991	99.4192	1.88174
	8.9755	347.053	99.2465	1.92241
	8.9787	347.086	99.1827	1.77397
	8.9814	347.065	99.1582	2.07526
	8.9843	347.106	99.0183	2.07637
	8.9892	347.063	98.9369	2.20493
	8.9928	347.078	99.0709	2.29148
	8.9962	347.078	99.2082	2.07322
	8.9998	347.058	99.2865	1.93207
	9.0022	347.046	99.329	1.88122
	9.0043	347.058	99.179	1.93755
	9.0083	347.083	99.0471	1.80667
	9.0123	347.118	99.0932	2.0007
	9.0165	347.143	99.3914	2.08485
	9.0192	347.124	99.3794	2.05515
	9.0239	347.208	99.4626	2.06055
	9.0259	347.238	99.4139	1.85145
	9.0275	347.194	99.2917	1.83878
	9.0308	347.278	99.0825	1.76422
	9.0351	347.328	99.1674	1.80915
	9.0399	347.411	99.0457	1.98922
	9.044	347.486	99.1355	2.27948
	9.0474	347.534	99.2962	2.2587
	9.049	347.661	99.4259	2.0193
	9.0521	347.731	99.3984	1.90478
	9.055	347.851	99.3884	1.72845
	9.0593	347.863	99.2632	1.78793
	9.0632	347.961	99.2634	1.8813
	9.0672	348.086	99.2844	2.10855
	9.0677	348.132	99.1609	2.08478
	9.0713	348.224	99.0661	1.87807
	9.0756	348.231	99.1733	1.73152
	9.0791	348.296	99.1996	1.8837
	9.0836	348.336	99.2523	1.9443
	9.0864	348.416	99.3491	2.14193
	9.0885	348.451	99.3057	2.28848
	9.0926	348.539	99.294	2.15452
	9.0949	348.541	99.3083	2.21633
	9.0991	348.58	99.3196	1.99874
	9.1027	348.647	99.3443	2.12978
	9.106	348.68	99.3547	2.217
	9.1078	348.685	99.3039	2.23448
	9.1118	348.782	99.1834	1.9623
	9.1145	348.85	99.2016	1.83637
	9.119	348.924	99.245	1.9467
	9.1233	348.93	99.2895	1.94122
	9.1267	348.987	99.3331	1.99755
	9.1276	348.969	99.283	1.84845
	9.1308	349.014	99.2305	1.89578
	9.1355	349.12	99.2879	1.89945
	9.1399	349.114	99.2733	2.10855
	9.1425	349.155	99.2117	2.09693
	9.1453	349.192	99.077	2.01637
	9.1465	349.22	98.7542	2.09026
	9.1515	349.32	98.7712	1.83389
	9.1579	349.355	99.0705	2.01893
	9.16	349.372	99.2398	2.21333
	9.1613	349.415	99.092	2.03145
	9.1662	349.492	99.0837	2.02485
	9.1688	349.553	99.3483	1.983
	9.1702	349.589	99.2252	1.88048
	9.1749	349.722	98.7463	1.57334
	9.1821	349.822	98.7398	1.97355
	9.1817	349.955	99.1323	2.23155
	9.1874	350.142	99.0993	2.166
	9.1906	350.207	98.9345	2.02778
	9.1941	350.386	99.0461	1.8036
	9.1969	350.435	99.3554	1.92315
	9.1973	350.6	99.4907	2.14426
	9.2045	350.735	99.3698	1.9836
	9.2084	350.903	99.2195	2.12745
	9.2077	350.993	99.0628	2.48544
	9.2135	351.153	99.1998	2.04104
	9.2164	351.221	99.2305	2.02185
	9.2225	351.286	99.2308	2.05215
	9.2268	351.483	99.4066	2.14793
	9.2281	351.516	99.468	2.217
	9.2301	351.718	99.4901	2.24663
	9.228	351.836	99.3851	2.07022
	9.2346	351.993	98.8751	1.983
	9.2409	352.201	98.6688	1.94122
	9.2502	352.431	98.8767	2.07652
	9.2525	352.517	99.2313	2.44366
	9.2567	352.752	99.5105	2.18241
	9.2588	352.906	99.6549	2.49459
	9.2599	353.042	99.6319	2.18774
	9.26	353.272	99.5705	2.10841
	9.2602	353.484	99.3687	1.8096
	9.2644	353.77	99.4127	1.80915
	9.2677	354.025	99.4322	1.94063
	9.2743	354.368	99.3402	1.88422
	9.2812	354.74	99.485	1.91093
	9.281	355.071	99.6366	1.90178
	9.2819	355.44	99.5162	1.73078
	9.2861	355.734	99.3237	1.46482
	9.2878	356.001	99.4492	1.62248
	9.2912	356.332	99.3776	1.60852
	9.2953	356.564	99.2583	1.845
	9.3009	356.869	99.2486	2.13285
	9.3043	357.087	99.4088	2.28241
	9.3068	357.319	99.5962	2.07322
	9.3087	357.49	99.5604	1.89563
	9.3119	357.64	99.5081	1.60604
	9.315	357.732	99.4822	1.86255
	9.3186	357.935	99.4738	1.96485
	9.3223	358.092	99.3415	1.94122
	9.3274	358.235	99.4744	2.0583
	9.3316	358.327	99.5015	2.31518
	9.3335	358.432	99.4398	2.115
	9.3356	358.58	99.4232	1.85145
	9.3397	358.682	99.3148	1.83878
	9.3415	358.7	99.2405	1.78852
	9.3458	358.73	99.3666	2.0007
	9.3496	358.811	99.4326	2.09093
	9.3522	358.82	99.5282	2.11822
	9.3545	358.772	99.4008	2.22241
	9.3578	358.791	99.3453	2.00107
	9.3615	358.728	99.2408	1.78845
	9.3666	358.676	99.24	1.8783
	9.3703	358.647	99.2204	2.15948
	9.3731	358.568	99.2204	2.17515
	9.3754	358.477	99.1422	2.16841
	9.3779	358.35	99.1253	1.85745
	9.3817	358.178	99.1768	1.76122
	9.3854	358.092	99.2468	1.8297
	9.3893	357.948	99.3306	1.78852
	9.3932	357.802	99.3817	1.98248
	9.3949	357.662	99.3041	1.94422
	9.3975	357.415	99.2116	1.95878
	9.4023	357.289	98.9884	1.89637
	9.4061	357.079	99.025	2.0067
	9.4099	356.884	99.2411	2.01337
	9.4121	356.744	99.3379	2.1837
	9.4143	356.509	99.3144	2.18963
	9.4179	356.226	99.3352	1.96537
	9.4223	356.114	99.1849	1.92
	9.4263	355.859	99.1215	1.95037
	9.4296	355.654	99.2759	2.14426
	9.4321	355.426	99.3537	1.97145
	9.435	355.219	99.3617	1.95878
	9.4389	355.015	99.355	1.88422
	9.4415	354.841	99.1392	1.917
	9.4457	354.648	99.0583	1.95878
	9.4496	354.475	99.1245	1.9146
	9.4529	354.296	99.3328	2.15948
	9.4548	354.065	99.3102	2.15085
	9.4577	353.935	99.2745	1.97685
	9.4619	353.74	99.1431	1.75574
	9.466	353.622	99.1503	1.94678
	9.4711	353.412	99.2564	2.11222
	9.4731	353.189	99.3457	2.33641
	9.4752	353.002	99.1553	2.21685
	9.4784	352.859	99.1147	1.96537
	9.4817	352.714	99.0058	1.91393
	9.4855	352.526	99.0888	1.87515
	9.4897	352.442	99.2043	1.92915
	9.4934	352.239	99.3523	2.091
	9.4955	352.016	99.3262	2.23455
	9.4973	351.928	99.3153	2.09685
	9.5021	351.738	99.1017	1.84537
	9.5054	351.599	99.0779	1.80607
	9.5101	351.411	99.0336	1.88737
	9.5128	351.301	99.1605	2.15948
	9.5149	351.086	99.2106	2.12655
	9.5176	351.016	99.1498	1.82174
	9.522	350.851	98.9821	1.89885
	9.5256	350.736	99.0075	1.97093
	9.5297	350.568	99.2577	1.99215
	9.5331	350.438	99.3744	2.08793
	9.5349	350.26	99.3285	2.10233
	9.5382	350.147	99.2835	1.77082
	9.5415	350.013	99.1813	1.83278
	9.545	349.925	99.1542	1.86607
	9.5494	349.72	99.2326	1.95345
	9.5529	349.514	99.3647	2.26433
	9.5554	349.362	99.3521	2.23207
	9.5584	349.225	99.3386	2.16907
	9.5617	349.032	99.0971	2.12963
	9.5655	348.829	98.969	1.91145
	9.5711	348.724	99.1264	1.9413
	9.5728	348.541	99.342	2.14426
	9.5771	348.381	99.384	1.96537
	9.5774	348.229	99.3709	1.92607
	9.5812	348.009	99.16	1.96485
	9.5854	347.814	99.0706	1.92907
	9.5897	347.699	99.2135	1.92607
	9.593	347.474	99.3117	1.95878
	9.5968	347.351	99.3061	1.90245
	9.598	347.159	99.3465	2.0637
	9.6016	346.996	99.0969	2.09393
	9.6057	346.913	98.9339	2.06122
	9.6094	346.843	99.1832	2.14185
	9.6129	346.648	99.3207	2.16
	9.6165	346.496	99.4118	2.14178
	9.6172	346.358	99.3052	2.00722
	9.6215	346.255	99.183	1.96178
	9.6253	346.123	99.088	1.84545
	9.63	345.995	99.046	1.9467
	9.6329	345.905	99.1621	1.92907
	9.6358	345.85	99.3972	1.91393
	9.6383	345.648	99.351	1.8873
	9.6412	345.653	99.3112	2.0067
	9.6445	345.553	99.1425	1.97693
	9.6494	345.485	99.111	1.9146
	9.6529	345.349	99.2626	2.14126
	9.6575	345.32	99.4086	2.05274
	9.6583	345.199	99.354	2.24303
	9.6609	345.154	99.3051	1.97745
	9.6654	345.1	99.1864	1.88122
	9.67	345.009	99.2568	1.9983
	9.6724	344.99	99.3188	2.24303
	9.6771	344.88	99.3422	2.01389
	9.6779	344.869	99.2974	2.14426
	9.6809	344.825	99.1918	1.95322
	9.6853	344.752	99.1682	1.83637
	9.6894	344.774	99.1626	1.92241
	9.6925	344.795	99.2178	1.76182
	9.6978	344.67	99.3391	1.9977
	9.6982	344.572	99.3188	2.1297
	9.7013	344.63	99.3149	2.00955
	9.7058	344.679	99.2591	1.68119
	9.71	344.659	99.2396	1.95526
	9.7118	344.627	99.2396	1.9503
	9.7162	344.642	99.1462	2.04007
	9.7179	344.679	99.155	2.15633
	9.721	344.627	99.1154	1.9266
	9.7247	344.555	99.1295	1.96185
	9.7298	344.639	99.0971	1.98
	9.733	344.622	99.062	1.98
	9.7356	344.644	99.1601	1.99215
	9.7378	344.629	99.177	2.05148
	9.7423	344.679	99.1653	1.85752
	9.7451	344.675	99.2175	1.90793
	9.7497	344.725	99.2394	1.97093
	9.7524	344.72	99.1514	2.0043
	9.7567	344.79	99.2762	2.19585
	9.7588	344.887	99.2146	2.27933
	9.7609	344.897	99.2411	1.9896
	9.7646	344.999	99.2248	1.97093
	9.7704	344.987	99.2581	2.01037
	9.773	345.124	99.2357	2.21033
	9.7759	345.112	99.3157	2.052
	9.7779	345.27	99.2213	1.83022
	9.7812	345.298	99.2482	1.74907
	9.7852	345.4	99.2052	1.77037
	9.7902	345.507	99.215	1.96426
	9.7929	345.632	99.282	1.84004
	9.7964	345.725	99.2573	2.18011
	9.798	345.788	99.291	2.1333
	9.8012	345.918	99.2767	2.11448
	9.806	346.028	99.2691	1.89697
	9.8099	346.103	99.3519	2.15648
	9.8127	346.31	99.2489	2.23822
	9.8152	346.475	99.2708	2.36063
	9.8175	346.528	99.2793	2.24348
	9.8214	346.68	99.3142	1.83989
	9.8263	346.858	99.2839	1.89278
	9.8313	347.005	99.3701	1.93215
	9.833	347.084	99.3137	1.99755
	9.8344	347.319	99.2985	1.84845
	9.8381	347.476	99.2683	1.89578
	9.8431	347.649	99.3725	1.87515
	9.8453	347.783	99.1713	1.917
	9.8496	347.919	99.2016	1.9527
	9.852	348.146	99.2999	1.86974
	9.8551	348.304	99.1611	2.12611
	9.8582	348.495	99.0471	1.9593
	9.8616	348.634	99.1117	1.863
	9.866	348.804	99.2536	1.83945
	9.8701	348.945	99.2747	2.06678
	9.8734	349.23	99.2125	2.214
	9.8747	349.355	99.1891	2.29755
	9.8784	349.552	99.1001	2.13022
	9.8823	349.647	99.1756	2.06122
	9.8856	349.907	99.1458	2.12363
	9.8902	350.025	99.1376	2.02545
	9.8929	350.205	99.1557	2.1267
	9.8948	350.33	99.1188	2.103
	9.8983	350.455	98.9893	2.043
	9.902	350.55	99.1141	1.97693
	9.9057	350.74	99.1958	1.87815
	9.9087	350.89	99.2901	1.86
	9.9133	351.066	99.401	1.86
	9.9151	351.123	99.3487	1.86
	9.9175	351.296	99.2248	1.86
	9.9217	351.498	99.1348	1.87215
	9.926	351.613	99.2163	1.974
	9.9308	351.723	99.2867	2.08793
	9.9341	351.866	99.3003	2.13878
	9.9346	352.086	99.3197	2.03993
	9.9377	352.224	99.2284	1.87507
	9.9429	352.386	99.2275	1.78852
	9.9459	352.504	99.2658	2.01285
	9.949	352.531	99.2838	2.16848
	9.9523	352.649	99.3103	2.0406
	9.9548	352.757	99.2664	2.15941
	9.9581	352.944	99.2228	2.02845
	9.9626	353.107	99.2743	2.08185
	9.9657	353.237	99.2431	2.1
	9.9693	353.307	99.2828	2.11822
	9.9747	353.455	99.3279	2.26493
	9.9747	353.565	99.3002	2.32718
	9.9779	353.712	99.1767	1.9356
	9.9812	353.845	99.111	1.82122
	9.9855	353.958	99.0758	1.89578
	9.9901	353.983	99.1823	1.89337
	9.9938	354.123	99.4213	2.03941
	9.9949	354.245	99.4418	1.88415
	9.9986	354.341	99.3358	1.73993
	10.0017	354.418	99.4095	1.63582
	10.0062	354.598	99.3523	1.91881
	10.01	354.718	99.3307	1.68727
	10.0132	354.866	99.4246	2.01833
	10.0143	354.96	99.3391	2.08785
	10.0179	355.075	99.1966	2.01637
	10.0209	355.18	99.1875	2.11455
	10.0266	355.341	99.0563	2.0133
	10.0309	355.406	99.1449	2.04307
	10.0351	355.493	99.3428	2.1783
	10.0351	355.591	99.3044	2.39266
	10.0377	355.679	99.2514	1.93927
	10.0435	355.803	99.3286	2.0607
	10.0457	355.851	99.336	2.12663
	10.049	355.948	99.3509	1.97452
	10.053	356.029	99.3703	2.05455
	10.0543	356.147	99.331	1.94115
	10.0581	356.224	99.1924	1.8387
	10.0619	356.342	99.2342	1.64789
	10.0661	356.461	99.2564	1.88611
	10.0703	356.547	99.3299	1.76182
	10.0749	356.639	99.3615	1.98555
	10.0746	356.716	99.366	1.99748
	10.0783	356.81	99.204	1.72604
	10.0813	356.914	99.0656	1.96433
	10.0855	356.959	99.1503	1.93815
	10.0897	357.122	99.3292	1.93822
	10.0935	357.179	99.3213	2.10922
	10.0946	357.192	99.2019	2.33266
	10.098	357.324	99.1856	1.90356
	10.1008	357.409	99.1886	2.16188
	10.1067	357.472	99.1546	1.9866
	10.1108	357.625	99.2366	2.04615
	10.114	357.649	99.3949	2.22548
	10.1147	357.735	99.4163	2.12115
	10.1181	357.772	99.3244	2.03085
	10.1215	357.94	99.2754	1.89937
	10.1256	357.992	99.2336	1.95578
	10.1303	358.13	99.2944	1.95945
	10.1339	358.192	99.2463	2.14426
	10.1347	358.28	99.2259	1.97752
	10.1374	358.435	99.193	2.00363
	10.1425	358.533	99.2132	1.91152
	10.1467	358.563	99.24	2.03333
	10.1504	358.676	99.2389	1.87574
	10.1529	358.73	99.2028	2.06678
	10.1545	358.85	99.213	2.15933
	10.1584	358.92	99.079	1.87567
	10.1621	358.996	99.1166	1.89578
	10.1654	359.126	99.0602	1.86907
	10.1692	359.201	99.1537	1.8843
	10.1738	359.228	99.3311	2.0637
	10.1749	359.306	99.3203	2.06963
	10.1786	359.366	99.2553	1.85145
	10.1812	359.414	99.1486	1.85093
	10.1864	359.5	99.0754	1.87215
	10.1902	359.593	99.1865	1.99222
	10.1926	359.579	99.1172	2.21641
	10.1935	359.658	99.0461	2.109
	10.1991	359.768	99.1051	1.9776
	10.2035	359.768	99.2309	2.13211
	10.2066	359.876	99.3892	1.89389
	10.2096	360.003	99.4485	2.0607
	10.2127	359.988	99.5379	2.15093
	10.2141	360.144	99.3723	2.1357
	10.2182	360.176	99.3052	1.94415
	10.2221	360.257	99.1888	1.82422
	10.2256	360.381	99.144	1.85093
	10.2298	360.484	99.0997	1.89645
	10.2339	360.657	99.3003	2.14126
	10.2357	360.726	99.374	2.0406
	10.2377	360.829	99.3357	2.13511
	10.242	360.886	99.3561	1.80045
	10.2457	360.927	99.4032	1.69282
	10.2488	361.064	99.3156	2.07226
	10.2527	361.037	99.3305	2.11515
	10.2549	361.202	99.3464	2.1327
	10.2582	361.265	99.2793	2.0376
	10.2618	361.38	99.2575	2.17996
	10.2651	361.449	99.3592	1.82167
	10.2692	361.502	99.2672	1.75215
	10.2733	361.529	99.2211	1.89045
	10.2757	361.682	99.287	2.26133
	10.2783	361.689	99.3093	2.24048
	10.2808	361.827	99.2495	1.8726
	10.2856	361.86	99.2409	1.83037
	10.2902	361.913	99.2337	2.06678
	10.2942	361.957	99.3199	2.17148
	10.2954	362.072	99.2454	1.99574
	10.2982	362.024	99.247	2.15033
	10.3017	362.105	99.2231	2.01022
	10.3058	362.23	99.3008	1.923
	10.3098	362.233	99.3315	1.8873
	10.3125	362.293	99.3563	2.01278
	10.3144	362.33	99.3298	2.05215
	10.3178	362.402	99.1872	2.1297
	10.3218	362.443	99.2097	2.046
	10.3258	362.5	99.2535	1.93207
	10.3296	362.575	99.2671	1.88122
	10.3333	362.577	99.2571	1.98615
	10.3345	362.595	99.1221	2.15941
	10.3373	362.628	99.1428	2.00415
	10.3418	362.69	99.2032	1.8903
	10.3478	362.755	99.2627	1.98615
	10.3499	362.78	99.2472	2.19585
	10.3524	362.851	99.2938	2.27326
	10.355	362.861	99.3152	1.94474
	10.3579	362.995	99.2615	1.9497
	10.3607	363.036	99.0999	1.88422
	10.3675	363.128	99.1749	1.92307
	10.371	363.15	99.1847	2.04615
	10.3739	363.206	99.269	2.2437
	10.3771	363.243	99.4019	2.28607
	10.3781	363.345	99.3421	2.28841
	10.3828	363.368	99.2768	1.99567
	10.3856	363.445	99.3001	2.04007
	10.3884	363.48	99.2176	2.15633
	10.3934	363.565	99.3105	1.95089
	10.3959	363.704	99.3373	2.13518
	10.3981	363.681	99.331	1.94107
	10.4015	363.746	99.2774	1.7163
	10.406	363.798	99.2422	1.69822
	10.4098	363.868	99.2623	1.8267
	10.413	363.884	99.3238	1.8273
	10.4155	363.928	99.386	1.92241
	10.4174	363.953	99.3124	1.73145
	10.4214	364.023	99.2231	1.74307
	10.425	364.029	99.2985	1.83578
	10.4294	364.066	99.2175	1.8516
	10.4332	364.103	99.3433	2.14433
	10.4349	364.126	99.3358	2.1303
	10.4374	364.111	99.2712	2.17148
	10.4417	364.166	99.2632	1.94715
	10.4479	364.161	99.3123	1.80367
	10.4491	364.171	99.3019	2.04555
	10.4519	364.229	99.1472	2.1
	10.4548	364.289	99.178	2.1
	10.4576	364.254	99.2065	2.08178
	10.4628	364.304	99.0745	1.95937
	10.4663	364.241	99.2177	2.02793
	10.4689	364.279	99.2374	2.06663
	10.472	364.284	99.3426	1.91452
	10.4765	364.377	99.3347	2.01278
	10.4773	364.284	99.3692	2.00355
	10.483	364.369	99.2814	1.74052
	10.4858	364.361	99.3443	1.7613
	10.4884	364.334	99.2289	1.99463
	10.4924	364.394	99.2258	2.05215
	10.495	364.406	99.3419	2.11755
	10.4975	364.414	99.2921	1.9563
	10.5015	364.461	99.1436	1.95037
	10.5056	364.496	99.2054	2.15641
	10.5097	364.512	99.252	2.0733
	10.5116	364.606	99.2374	2.097
	10.5153	364.569	99.2642	2.15093
	10.5176	364.627	99.3095	2.11141
	10.522	364.601	99.274	1.77082
	10.5254	364.692	99.2732	1.85707
	10.5282	364.704	99.2092	2.03941
	10.5321	364.754	99.0661	1.9206
	10.5367	364.829	99.1046	2.04548
	10.5383	364.897	99.0979	1.9533
	10.5418	364.942	99.0882	1.94663
	10.5459	364.996	99.1378	1.79452
	10.551	365.022	99.1949	1.911
	10.5528	365.177	99.2936	2.091
	10.5553	365.209	99.2979	2.2467
	10.5575	365.264	99.3107	2.18655
	10.5628	365.325	99.2742	1.90604
	10.5661	365.389	99.2353	2.13826
	10.5689	365.45	99.317	2.06722
	10.5721	365.569	99.2129	2.04
	10.5768	365.657	99.2896	2.05822
	10.5773	365.72	99.2596	2.15633
	10.5827	365.807	99.2555	1.90837
	10.586	365.835	99.2224	1.83337
	10.5895	365.992	99.2417	2.00978
	10.5925	366.065	99.3125	2.10307
	10.5957	366.135	99.266	2.17148
	10.5973	366.235	99.1109	1.9593
	10.6026	366.327	99.0607	1.89945
	10.6061	366.338	99.2068	2.10248
	10.6094	366.42	99.2778	2.05815
	10.6119	366.463	99.3199	2.05822
	10.6161	366.495	99.3439	2.19278
	10.6176	366.583	99.2874	2.18963
	10.6213	366.685	99.1777	1.95322
	10.6251	366.727	99.1615	1.81207
	10.6287	366.79	99.1453	1.7673
	10.6333	366.855	99.1447	1.911
	10.6365	366.94	99.2749	2.04241
	10.6365	366.953	99.1267	1.8393
	10.6418	367.061	99.0462	1.7673
	10.6467	367.088	99.0751	1.92315
	10.6486	367.103	99.1392	2.13211
	10.6527	367.203	99.0878	1.87567
	10.6559	367.321	98.9901	1.92007
	10.6547	367.376	98.9779	2.03026
	10.6623	367.465	98.7765	1.77997
	10.6688	367.441	98.8243	1.99163
	10.678	367.601	99.0498	2.13952
	10.6799	367.703	99.2761	2.5317
	10.6765	367.801	99.3893	2.71081
	10.6763	367.901	99.3073	2.17245
	10.6824	368.054	99.3197	1.86127
	10.6837	368.204	99.174	2.23944
	10.6906	368.371	99.2157	1.92719
	10.7009	368.533	99.4437	2.20274
	10.7009	368.731	99.6818	2.89584
	10.6959	368.952	99.5879	2.39115
	10.7021	369.094	99.4074	1.75552
	10.7072	369.341	99.2921	1.48845
	10.7154	369.522	99.3194	1.61474
	10.7151	369.665	99.2834	2.17111
	10.7152	369.797	99.1375	2.21926
	10.7241	370.037	99.1339	1.86793
	10.7292	370.253	99.4614	2.42799
	10.7291	370.513	99.3548	2.04337
	10.7274	370.735	99.2255	1.66837
	10.7351	370.997	99.1523	1.66019
	10.7347	371.166	99.161	2.25707
	10.7397	371.383	99.1591	1.91197
	10.7435	371.596	99.2706	1.8897
	10.7473	371.756	99.3479	1.82422
	10.7507	371.948	99.3764	1.86915
	10.7537	372.075	99.3988	1.98241
	10.755	372.301	99.3686	1.79752
	10.7607	372.391	99.6613	1.84185
	10.7648	372.553	99.7192	1.92682
	10.7682	372.749	99.7165	2.35944
	10.7709	372.851	99.7702	2.04719
	10.773	373.047	99.7232	2.19518
	10.7763	373.246	99.6103	2.01322
	10.7803	373.466	99.5925	1.88422
	10.7831	373.611	99.576	1.917
	10.7857	373.829	99.4843	1.95878
	10.7883	374.017	99.3726	1.87207
	10.7916	374.172	99.3347	1.803
	10.7955	374.36	99.4456	1.73693
	10.7987	374.532	99.4313	1.6503
	10.8026	374.658	99.4381	1.734
	10.8052	374.795	99.3507	1.83578
	10.8083	374.935	99.3521	1.82122
	10.8121	375.032	99.3001	1.92007
	10.8157	375.075	99.2892	2.0667
	10.8192	375.183	99.2636	2.05515
	10.8218	375.175	99.2954	2.10307
	10.8248	375.262	99.2828	2.20185
	10.8276	375.31	99.262	2.17748
	10.832	375.235	99.221	1.89389
	10.8357	375.258	99.2995	2.04855
	10.8397	375.158	99.321	2.06122
	10.8417	375.137	99.3427	2.14185
	10.845	375.06	99.3066	2.16
	10.8481	374.985	99.2916	2.14178
	10.8514	374.918	99.2377	1.99507
	10.8552	374.77	99.168	1.87815
	10.8595	374.698	99.1436	1.86
	10.8621	374.608	99.1528	1.8843
	10.8652	374.482	99.1057	2.02726
	10.8684	374.32	99.0862	1.81874
	10.8713	374.242	99.0558	1.94978
	10.8754	374.167	99.0463	2.02485
	10.8812	374.057	99.1237	1.98907
	10.8821	373.832	99.2519	1.98
	10.8858	373.759	99.2852	1.99822
	10.8878	373.627	99.2113	2.11455
	10.8914	373.554	99.1713	2.0133
	10.8957	373.339	99.1575	2.04307
	10.8995	373.157	99.2438	2.16007
	10.9021	373.057	99.3324	2.27633
	10.9059	372.931	99.1715	1.99193
	10.9079	372.794	99.1067	1.65389
	10.9118	372.684	99.1074	1.78426
	10.9152	372.603	99.1597	1.64789
	10.9194	372.409	99.1907	1.92255
	10.9214	372.319	99.3297	2.04307
	10.9255	372.229	99.2875	2.154
	10.9274	372.068	99.2511	2.22541
	10.9319	372.005	99.1697	1.97445
	10.9356	371.899	99.0753	1.93215
	10.9398	371.77	99.0929	2.04615
	10.9416	371.656	99.2737	2.20726
	10.9448	371.585	99.3119	1.99874
	10.9488	371.451	99.2492	2.11155
	10.952	371.426	99.1326	2.03993
	10.9552	371.365	99.0944	1.90545
	10.9589	371.355	99.1792	1.98848
	10.962	371.235	99.2992	1.85452
	10.9654	371.132	99.301	1.95885
	10.9682	371.103	99.2472	2.02485
	10.9718	371.033	99.17	1.99515
	10.9751	371.063	99.0928	2.037
	10.9804	370.986	99.1809	2.11522
	10.9815	370.857	99.2555	2.26118
	10.9861	370.857	99.1921	2.00782
	10.9886	370.872	99.072	2.11155
	10.9916	370.837	99.1276	2.046
	10.9958	370.79	99.2092	1.94422
	10.9995	370.778	99.2653	1.97093
	11.0016	370.775	99.2446	1.97393
	11.0054	370.825	99.2273	1.92907
	11.0079	370.783	99.2724	1.93822
	11.0116	370.75	99.1886	2.02418
	11.016	370.782	99.1884	1.74119
	11.0202	370.765	99.2645	2.02741
	11.0216	370.815	99.2709	2.06355
	11.0249	370.77	99.2708	1.81874
	11.0285	370.85	99.2485	1.93763
	11.0317	370.84	99.1901	1.92907
	11.0362	370.86	99.1261	1.9443
	11.04	370.93	99.1783	2.11763
	11.0414	370.997	99.1422	2.08478
	11.0442	370.943	99.1482	1.8963
	11.0492	371.046	99.126	1.87215
	11.0527	371.065	99.1575	1.94363
	11.0555	371.178	99.1841	1.8576
	11.0592	371.128	99.177	2.0607
	11.0613	371.216	99.1995	2.14485
	11.0653	371.218	99.1595	2.12122
	11.0689	371.271	99.1419	2.18363
	11.0726	371.273	99.2355	2.06115
	11.0754	371.365	99.2835	1.99515
	11.0804	371.418	99.3009	2.05522
	11.0818	371.51	99.3553	2.20118
	11.0853	371.556	99.3713	1.92352
	11.0878	371.606	99.3135	1.86607
	11.0921	371.688	99.2506	1.91093
	11.0957	371.703	99.2928	1.93822
	11.0997	371.746	99.3589	2.03633
	11.1013	371.889	99.345	1.8066
	11.105	371.898	99.386	1.86007
	11.1082	371.986	99.356	2.02493
	11.1121	372.018	99.2194	2.12363
	11.1159	372.108	99.1515	2.01937
	11.1192	372.219	99.2167	2.08793
	11.1215	372.293	99.2633	2.13878
	11.125	372.354	99.2095	2.06422
	11.1281	372.379	99.1836	2.05448
	11.1327	372.446	99.2154	1.82482
	11.1359	372.551	99.1415	1.98855
	11.1397	372.598	99.1557	1.98907
	11.1412	372.651	99.2199	1.9557
	11.1443	372.748	99.232	1.77022
	11.1486	372.848	99.1403	1.7073
	11.1543	372.927	99.1075	1.851
	11.1564	372.944	99.1518	2.031
	11.1589	373.069	99.2914	2.16848
	11.1613	373.116	99.311	2.02237
	11.1653	373.184	99.3225	2.037
	11.1679	373.224	99.2593	2.0727
	11.1742	373.306	99.2879	1.96545
	11.1753	373.382	99.2285	2.07885
	11.1799	373.435	99.2565	2.17522
	11.1825	373.531	99.295	2.33941
	11.1851	373.652	99.2987	2.17807
	11.1889	373.754	99.2805	1.97685
	11.1922	373.77	99.1823	1.73145
	11.1951	373.867	99.0748	1.76737
	11.1994	373.944	99.2966	2.01518
	11.2018	373.96	99.3145	1.86967
	11.2055	374.037	99.3162	1.99763
	11.2079	374.082	99.2756	1.98907
	11.2134	374.224	99.2093	1.97393
	11.2164	374.244	99.252	1.95337
	11.2188	374.31	99.2993	2.09941
	11.2216	374.357	99.3005	1.97452
	11.2249	374.438	99.2251	2.07885
	11.2283	374.485	99.2335	2.12663
	11.2323	374.497	99.2383	1.9806
	11.2357	374.608	99.27	2.1237
	11.2397	374.695	99.2921	2.14785
	11.2418	374.75	99.3293	2.03993
	11.2444	374.795	99.3316	1.8933
	11.2481	374.832	99.274	1.91093
	11.2551	374.925	99.3253	1.96252
	11.2556	374.965	99.2312	2.25826
	11.2583	375.012	99.301	2.16293
	11.2619	375.045	99.1881	1.97452
	11.2651	375.093	99.2386	2.05455
	11.2686	375.213	99.236	1.95937
	11.2728	375.226	99.3804	2.0097
	11.2751	375.35	99.294	1.96852
	11.279	375.408	99.3373	2.16855
	11.2834	375.385	99.2372	2.163
	11.2845	375.471	99.2472	2.06655
	11.2893	375.58	99.2895	1.77389
	11.2919	375.663	99.2829	1.93463
	11.2951	375.676	99.259	1.97393
	11.2991	375.73	99.2114	1.95337
	11.3018	375.766	99.3188	2.08726
	11.3051	375.823	99.33	1.8666
	11.3081	375.925	99.3176	1.88363
	11.3121	375.911	99.3598	1.77937
	11.3165	376.013	99.2448	1.84185
	11.3194	376.021	99.3398	1.86607
	11.3219	376.081	99.3976	1.90485
	11.3243	376.125	99.3038	1.88122
	11.3285	376.168	99.2445	1.96185
	11.332	376.204	99.2465	1.97393
	11.3356	376.346	99.2734	1.95337
	11.3392	376.326	99.2717	2.11155
	11.3425	376.434	99.2578	2.08852
	11.3445	376.499	99.265	2.25818
	11.3482	376.531	99.3165	2.01622
	11.3535	376.614	99.2833	1.84545
	11.3565	376.678	99.2076	1.95885
	11.3589	376.758	99.1276	2.04307
	11.3618	376.801	99.1796	2.13578
	11.3647	376.803	99.2554	2.09085
	11.3688	376.821	99.3249	1.94722
	11.3728	376.864	99.3196	1.93215
	11.3753	377.026	99.2631	2.00363
	11.3786	377.014	99.2406	1.8933
	11.3833	377.048	99.2703	1.93522
	11.3844	377.029	99.2553	2.10548
	11.3894	377.152	99.1899	2.01937
	11.3922	377.102	99.1231	2.0697
	11.3956	377.194	99.147	2.00422
	11.3987	377.257	99.2144	2.03093
	11.401	377.316	99.2669	2.04
	11.4046	377.346	99.2192	2.02178
	11.4098	377.424	99.2061	1.93582
	11.412	377.432	99.2039	2.24311
	11.4163	377.532	99.2528	2.1363
	11.4193	377.599	99.2815	2.1
	11.4227	377.651	99.2957	2.08785
	11.4242	377.632	99.2896	1.99207
	11.4281	377.736	99.2287	1.91085
	11.4326	377.734	99.2602	1.7976
	11.4358	377.787	99.277	1.98855
	11.4386	377.757	99.2701	2.00122
	11.4428	377.846	99.2372	2.03933
	11.4442	377.909	99.0992	1.76782
	11.4481	377.925	99.1127	1.87155
	11.4527	377.965	99.1758	1.84852
	11.4573	378.035	99.2451	2.0607
	11.4588	378.12	99.3413	2.13878
	11.4621	378.157	99.3431	2.08852
	11.4644	378.202	99.3188	2.23996
	11.4689	378.267	99.3393	1.91812
	11.4725	378.327	99.3098	2.10555
	11.476	378.379	99.328	2.14785
	11.479	378.365	99.3427	2.05815
	11.483	378.487	99.356	2.05822
	11.4844	378.522	99.3338	2.14418
	11.4894	378.61	99.3893	1.81867
	11.4916	378.657	99.261	1.797
	11.4963	378.69	99.3176	1.857
	11.4992	378.817	99.3279	1.93522
	11.5028	378.833	99.3209	2.08726
	11.5045	378.972	99.2815	1.85445
	11.5086	379.002	99.3674	1.78785
	11.5116	379.108	99.3624	1.74674
	11.5153	379.185	99.215	2.05703
	11.5189	379.235	99.2602	1.94182
	11.5231	379.275	99.3327	2.15341
	11.5249	379.365	99.2171	2.11815
	11.5282	379.433	99.1911	2.09393
	11.5313	379.493	99.2746	2.043
	11.5356	379.53	99.1606	1.98907
	11.5392	379.576	99.3089	1.98
	11.5423	379.625	99.2872	2.01645
	11.5438	379.7	99.1933	2.23696
	11.5479	379.783	99.2327	1.95689
	11.5525	379.821	99.2269	2.03941
	11.5574	379.858	99.2928	1.91452
	11.5602	379.988	99.2563	2.01885
	11.5622	380.018	99.2004	2.0727
	11.5645	380.066	99.2279	1.94115
	11.5688	380.156	99.0941	1.88122
	11.5716	380.218	99.105	1.96185
	11.5773	380.301	99.2039	1.97393
	11.5791	380.408	99.2944	1.94122
	11.5828	380.434	99.3173	2.02793
	11.5851	380.554	99.2728	2.07878
	11.5887	380.653	99.2087	1.99815
	11.5924	380.731	99.1856	1.97393
	11.5959	380.794	99.2018	1.94122
	11.5984	380.874	99.1316	2.034
	11.6026	380.888	99.2624	2.1297
	11.6048	380.959	99.1636	2.06422
	11.6089	381.087	99.2126	2.06663
	11.6119	381.179	99.2415	1.89022
	11.6154	381.217	99.2989	1.81515
	11.6194	381.256	99.2829	1.87522
	11.6219	381.296	99.2778	2.03941
	11.6245	381.346	99.2142	1.8963
[truncated: 1,899 more rows]

## Sheet: Supplementary Figure 2
Recycle	Distance to wire center (mm)	Hardness (HV)	Upcycle	Distance to wire center (mm)	Hardness (HV)
	2.2	43.15		2.2	119.13
	2	42.57		2	114.2
	1.8	42.83		1.8	109.79
	1.6	43.41		1.6	113.3
	1.4	42.83		1.4	118.16
	1.2	41.71		1.2	107.68
	1	41.51		1	115.57
	0.8	43.15		0.8	115.58
	0.6	40.53		0.6	115.35
	0.4	46.26		0.4	115.11
	0.2	43.52		0.2	133.08

## Sheet: Supplementary Figure 3
Upcycle-As ShAPE	X	Y	Hardness	Upcycle+T6	X	Y	Hardness
	mm	mm	HV		mm	mm	HV
	-1.753	0.404	112.26		-1.982	0.4	165.82
	-1.253	0.395	115.05		-1.482	0.4	165.82
	-0.753	0.39	123.09		-0.982	0.4	168.52
	-0.253	0.399	126.2		-0.482	0.4	171.29
	0.247	0.395	125.37		0.018	0.4	173.53
	0.747	0.39	122.2		0.518	0.4	174.28
	1.247	0.404	122.82		1.018	0.4	168.66
	1.747	0.398	106.76		1.518	0.4	165.26
	2.247	0.406	116.86		2.018	0.4	172.18
	2.247	0.907	117.7		2.018	0.9	161.27
	1.747	0.9	120		1.518	0.9	159.4
	1.247	0.895	120.18		1.018	0.9	174.13
	0.747	0.921	124.72		0.518	0.9	169.24
	0.247	0.891	122.82		0.018	0.9	173.23
	-0.253	0.896	123		-0.482	0.9	173.38
	-0.753	0.887	120.18		-0.982	0.9	169.83
	-1.253	0.89	117.28		-1.482	0.9	163.87
	-1.753	0.885	113.21		-1.982	0.9	166.81
	-2.253	0.887	107.93		-1.982	1.4	172.18
	-2.253	1.397	110.33		-1.482	1.4	165.12
	-1.753	1.395	114.73		-0.982	1.4	168.95
	-1.253	1.383	118.29		-0.482	1.4	169.68
	-0.753	1.399	120.79		0.018	1.4	170.56
	-0.253	1.383	125		0.518	1.4	162.63
	0.247	1.403	123.18		1.018	1.4	165.96
	0.747	1.389	128.86		1.518	1.4	168.09
	1.247	1.391	121.4		2.018	1.4	163.32
	1.747	1.391	116.04		2.018	1.9	171.29
	2.247	1.386	118.97		1.518	1.9	168.96
	2.247	1.875	117.62		1.018	1.9	161.95
	1.747	1.889	116.12		0.518	1.9	172.93
	1.247	1.898	126.39		0.018	1.9	171.88
	0.747	1.906	122.91		-0.482	1.9	171
	0.247	1.897	125.55		-0.982	1.9	171.44
	-0.253	1.901	124.36		-1.482	1.9	167.38
	-0.753	1.875	118.97		-1.982	1.9	162.36
	-1.253	1.875	116.61		-1.982	2.4	168.52
	-1.753	1.875	117.95		-1.482	2.4	167.95
	-2.253	1.903	113.53		-0.982	2.4	163.87
	-2.253	2.402	113.61		-0.482	2.4	167.66
	-1.753	2.391	107.19		0.018	2.4	173.83
	-1.253	2.41	118.71		0.518	2.4	171.14
	-0.753	2.396	125.74		1.018	2.4	194.88
	-0.253	2.38	126.86		1.518	2.4	168.09
	0.247	2.384	126.3		2.018	2.4	158.22
	0.747	2.375	128.09		2.018	2.9	173.83
	1.247	2.375	120.61		1.518	2.9	169.97
	1.747	2.375	130.02		1.018	2.9	166.38
	2.247	2.375	116.53		0.518	2.9	167.8
	2.247	2.901	116.7		0.018	2.9	172.33
	1.747	2.886	119.14		-0.482	2.9	174.43
	1.247	2.901	122.02		-0.982	2.9	159.8
	0.747	2.89	123		-1.482	2.9	166.52
	0.247	2.9	125.46		-1.982	2.9	169.83
	-0.253	2.893	125		-1.982	3.4	167.66
	-0.753	2.904	125.46		-1.482	3.4	172.03
	-1.253	2.913	119.74		-0.982	3.4	164.42
	-1.753	2.897	116.78		-0.482	3.4	169.83
	-2.253	2.897	114.25		0.018	3.4	170.56
	-2.253	3.375	110.03		0.518	3.4	168.23
	-1.753	3.391	120.17		1.018	3.4	166.52
	-1.253	3.387	122.91		1.518	3.4	161.81
	-0.753	3.389	129.63		2.018	3.4	172.33
	-0.253	3.399	148.83		2.018	3.9	164.7
	0.247	3.375	132.8		1.518	3.9	149.19
	0.747	3.393	123.27		1.018	3.9	160.6
	1.247	3.375	119.05		0.518	3.9	172.33
	1.747	3.375	103.63		0.018	3.9	168.09
	2.247	3.375	115.46		-0.482	3.9	168.95
	2.247	3.875	125.55		-0.982	3.9	167.09
	1.747	3.875	125.55		-1.482	3.9	155.63
	1.247	3.875	124.08		-1.982	3.9	159.8
	0.747	3.875	122.02		-1.982	4.4	164.84
	0.247	3.898	124.91		-1.482	4.4	154.99
	-0.253	3.875	129.25		-0.982	4.4	174.89
	-0.753	3.903	122.91		-0.482	4.4	170.56
	-1.253	3.892	124.36		0.018	4.4	169.82
	-1.753	3.875	113.68		0.518	4.4	171.88
	-2.253	3.875	109.57		1.018	4.4	164.28
	-2.253	4.387	114.73		1.518	4.4	165.96
	-1.753	4.375	119.31		2.018	4.4	165.96
	-1.253	4.375	116.7		2.018	4.9	159.8
	-0.753	4.375	123.27		1.518	4.9	160.6
	-0.253	4.375	130.71		1.018	4.9	155.88
	0.247	4.375	130.32		0.518	4.9	167.23
	0.747	4.375	129.83		0.018	4.9	173.83
	1.247	4.375	122.37		-0.482	4.9	170.7
	1.747	4.375	119.31		-0.982	4.9	165.96
	2.247	4.375	115.46		-1.482	4.9	170.56
	2.247	4.875	116.95		-1.982	4.9	162.36
	1.747	4.875	116.95		-1.982	5.4	145.77
	1.247	4.875	115.46		-1.482	5.4	150.76
	0.747	4.875	125.28		-0.982	5.4	151.25
	0.247	4.885	128.48		-0.482	5.4	170.41
	-0.253	4.875	129.73		0.018	5.4	174.13
	-0.753	4.875	124.27		0.518	5.4	166.1
	-1.253	4.875	118.29		1.018	5.4	161.68
	-1.753	4.875	118.89		1.518	5.4	158.35
	-2.253	4.875	114.89		2.018	5.4	158.08
	-2.253	5.375	120.7		2.018	5.9	176.73
	-1.753	5.375	119.31		1.518	5.9	164.28
	-1.253	5.375	120.35		1.018	5.9	144.62
	-0.753	5.375	127.33		0.518	5.9	164.28
	-0.253	5.375	134.32		0.018	5.9	167.66
	0.247	5.375	132.3		-0.482	5.9	166.52
	0.747	5.375	126.86		-0.982	5.9	164.7
	1.247	5.375	127.62		-1.482	5.9	164.56
	1.747	5.375	109.95		-1.982	5.9	159.14
	2.247	5.375	121.05		-1.982	6.4	162.49
	2.247	5.875	123.27		-1.482	6.4	168.95
	1.747	5.875	121.31		-0.982	6.4	151.25
	1.247	5.875	121.84		-0.482	6.4	172.48
	0.747	5.875	126.39		0.018	6.4	169.68
	0.247	5.875	127.43		0.518	6.4	164.7
	-0.253	5.875	128.96		1.018	6.4	156.91
	-0.753	5.875	127.24		1.518	6.4	160.07
	-1.253	5.875	116.45		2.018	6.4	167.66
	-1.753	5.875	117.87		2.018	6.9	161.01
	-2.253	5.875	109.72		1.518	6.9	155.88
	-2.253	6.375	116.86		1.018	6.9	160.2
	-1.753	6.375	97.84		0.518	6.9	158.74
	-1.253	6.375	122.46		0.018	6.9	168.67
	-0.753	6.375	130.12		-0.482	6.9	167.95
	-0.253	6.375	132.7		-0.982	6.9	161
	0.247	6.375	132.2		-1.482	6.9	158.74
	0.747	6.375	128.28		-1.982	6.9	158.61
	1.247	6.375	121.93		-4.482	7.4	164.28
	1.747	6.375	110.56		-3.982	7.4	161.95
	2.247	6.375	117.87		-3.482	7.4	162.36
	2.247	6.875	122.46		-2.982	7.4	164.7
	1.747	6.875	118.37		-2.482	7.4	155.5
	1.247	6.875	114.57		-1.982	7.4	159.67
	0.747	6.875	127.14		-1.482	7.4	147.64
	0.247	6.875	130.91		-0.982	7.4	161.54
	-0.253	6.875	129.25		-0.482	7.4	170.26
	-0.753	6.875	122.64		0.018	7.4	172.93
	-1.253	6.875	123		0.518	7.4	165.68
	-1.753	6.875	123.27		1.018	7.4	163.59
	-2.253	6.875	107.93		1.518	7.4	151.74
	-4.753	7.375	124.91		2.018	7.4	175.81
	-4.253	7.375	114.08		2.518	7.4	172.03
	-2.253	7.375	121.49		3.018	7.4	170.7
	-1.753	7.375	123.99		3.518	7.4	159.53
	-1.253	7.375	123		4.018	7.4	164.56
	-0.753	7.375	126.58		4.518	7.4	157.43
	-0.253	7.375	130.71		4.518	7.9	165.12
	0.247	7.375	130.41		4.018	7.9	158.87
	0.747	7.375	130.02		3.518	7.9	156.66
	1.247	7.375	120.17		3.018	7.9	160.33
	1.747	7.375	127.42		2.518	7.9	162.36
	2.247	7.375	119.48		2.018	7.9	174.74
	4.747	7.875	122.2		1.518	7.9	153.98
	4.247	7.875	126.67		1.018	7.9	165.12
	3.747	7.875	117.53		0.518	7.9	175.35
	3.247	7.875	132.1		0.018	7.9	172.63
	2.747	7.875	131.8		-0.482	7.9	170.85
	2.247	7.875	117.36		-0.982	7.9	160.33
	1.747	7.875	112.89		-1.482	7.9	163.87
	1.247	7.875	115.54		-1.982	7.9	163.45
	0.747	7.875	129.15		-2.482	7.9	154.49
	0.247	7.875	130.81		-2.982	7.9	149.19
	-0.253	7.875	138.31		-3.482	7.9	157.96
	-0.753	7.875	130.91		-3.982	7.9	158.61
	-1.253	7.875	116.2		-4.482	7.9	175.65
	-1.753	7.875	112.18		-15.482	8.4	130.02
	-2.253	7.875	124.54		-14.982	8.4	158.35
	-2.753	7.875	121.49		-13.982	8.4	165.82
	-3.253	7.875	123.27		-13.482	8.4	175.19
	-3.753	7.875	116.12		-12.982	8.4	179.39
	-4.253	7.875	112.58		-12.482	8.4	145.08
	-4.753	7.875	109.72		-11.982	8.4	181.79
	-4.753	8.375	120.35		-11.482	8.4	166.66
	-4.253	8.375	127.05		-10.982	8.4	177.04
	-3.753	8.375	110.71		-10.482	8.4	161.68
	-3.253	8.375	125.37		-9.982	8.4	166.38
	-2.753	8.375	129.83		-9.482	8.4	103.63
	-2.253	8.375	115.05		-7.982	8.4	175.81
	-1.753	8.375	148.71		-7.482	8.4	152.11
	-1.253	8.375	125.83		-6.982	8.4	152.85
	-0.753	8.375	131.5		-6.482	8.4	173.68
	-0.253	8.375	132.7		-5.982	8.4	180.02
	0.247	8.375	128.86		-5.482	8.4	172.03
	0.747	8.375	132		-4.982	8.4	140.14
	1.247	8.375	126.77		-4.482	8.4	154.74
	1.747	8.375	127.24		-3.982	8.4	123.27
	2.247	8.375	125.92		-3.482	8.4	165.96
	2.747	8.375	128.67		-2.982	8.4	162.9
	3.247	8.375	125.92		-2.482	8.4	154.86
	3.747	8.375	124.17		-1.982	8.4	159.4
	4.247	8.375	119.74		-1.482	8.4	169.53
	4.747	8.375	122.91		-0.982	8.4	163.73
	5.247	8.375	109.04		-0.482	8.4	170.12
	15.247	8.875	48.52		0.018	8.4	172.63
	14.747	8.875	84.17		0.518	8.4	171.14
	14.247	8.875	60.85		1.018	8.4	169.97
	13.747	8.875	78.94		1.518	8.4	143.48
	13.247	8.875	78.48		2.018	8.4	169.82
	12.747	8.875	77.7		2.518	8.4	173.08
	12.247	8.875	68.32		3.018	8.4	163.73
	11.747	8.875	59.11		3.518	8.4	172.93
	11.247	8.875	66.65		4.018	8.4	180.5
	10.747	8.875	80.92		4.518	8.4	153.1
	10.247	8.875	103.15		5.018	8.4	151.98
	9.747	8.875	71.28		5.518	8.4	169.39
	9.247	8.875	65.41		6.018	8.4	158.22
	8.747	8.875	69.68		6.518	8.4	172.48
	8.247	8.875	133.3		7.018	8.4	174.89
	7.747	8.875	134.22		9.518	8.4	134.02
	7.247	8.875	133.81		10.518	8.4	152.98
	6.747	8.875	106.1		11.018	8.4	170.7
	6.247	8.875	131.9		11.518	8.4	168.38
	5.747	8.875	150.03		12.018	8.4	180.82
	5.247	8.875	126.39		12.518	8.4	154.61
	4.747	8.875	127.9		13.018	8.4	186.73
	4.247	8.875	128		14.018	8.4	206.87
	3.747	8.875	126.2		14.518	8.4	207.85
	3.247	8.875	123.72		15.018	8.4	175.96
	2.747	8.875	127.24		15.518	8.4	140.03
	2.247	8.875	133.2		15.518	8.9	73.26
	1.747	8.875	126.02		14.518	8.9	151.61
	1.247	8.875	132.1		14.018	8.9	132.7
	0.747	8.875	133.71		13.518	8.9	112.42
	0.247	8.875	97.65		13.018	8.9	125.93
	-0.253	8.875	120.18		12.518	8.9	116.45
	-0.753	8.875	134.12		12.018	8.9	163.73
	-1.253	8.875	130.91		11.518	8.9	125.74
	-1.753	8.875	114.16		11.018	8.9	109.19
	-2.253	8.875	115.22		10.518	8.9	118.88
	-2.753	8.875	122.91		10.018	8.9	161
	-3.253	8.875	121.93		9.518	8.9	139.06
	-3.753	8.875	111.56		9.018	8.9	148.47
	-4.253	8.875	127.61		8.518	8.9	166.81
	-4.753	8.875	122.64		8.018	8.9	172.78
	-5.253	8.875	123.54		7.518	8.9	170.55
	-5.753	8.875	126.77		7.018	8.9	179.87
	-6.253	8.875	129.44		6.518	8.9	178.6
	-6.753	8.875	136.82		6.018	8.9	180.02
	-7.253	8.875	115.14		5.518	8.9	162.63
	-7.753	8.875	105.53		5.018	8.9	175.5
	-8.253	8.875	96.39		4.518	8.9	170.41
	-8.753	8.875	93.41		4.018	8.9	166.1
	-9.253	8.875	117.7		3.518	8.9	162.63
	-9.753	8.875	107.49		3.018	8.9	167.23
	-10.253	8.875	99.52		2.518	8.9	147.88
	-10.753	8.875	89.66		2.018	8.9	171.88
	-11.253	8.875	78.61		1.518	8.9	169.53
	-11.753	8.875	91.94		1.018	8.9	174.43
	-12.253	8.875	48.94		0.518	8.9	179.55
	-12.753	8.875	59.59		0.018	8.9	177.51
	-13.253	8.875	66.68		-0.482	8.9	181.79
	-13.753	8.875	76.28		-0.982	8.9	185.89
	-14.253	8.875	92.64		-1.482	8.9	172.18
	-14.753	8.875	53.19		-1.982	8.9	163.18
	-15.253	8.875	62.78		-2.482	8.9	181.14
	-15.253	9.375	66.57		-2.982	8.9	176.89
	-14.753	9.375	62.03		-3.482	8.9	174.59
	-14.253	9.375	67.19		-3.982	8.9	172.63
	-13.753	9.375	73.01		-4.482	8.9	173.22
	-13.253	9.375	64.82		-4.982	8.9	171.29
	-12.753	9.375	64.92		-5.482	8.9	171.44
	-12.253	9.375	54.65		-5.982	8.9	190.65
	-11.753	9.375	59.9		-6.482	8.9	177.51
	-11.253	9.375	59.71		-6.982	8.9	177.66
	-10.753	9.375	82.67		-7.482	8.9	197.6
	-10.253	9.375	76.46		-7.982	8.9	156.91
	-9.754	9.393	114.57		-8.482	8.9	110.02
	-9.253	9.375	114.65		-8.982	8.9	100.31
	-8.753	9.375	123.54		-9.482	8.9	100.11
	-8.253	9.375	103.01		-9.982	8.9	81.93
	-7.753	9.375	97.21		-10.482	8.9	155.76
	-7.253	9.375	104.82		-10.982	8.9	123.99
	-6.753	9.375	133.1		-11.482	8.9	86.77
	-6.253	9.375	140.14		-11.982	8.9	186.06
	-5.753	9.375	137.66		-12.482	8.9	194.17
	-5.253	9.375	131		-12.982	8.9	153.1
	-4.753	9.375	119.57		-13.482	8.9	135.25
	-4.253	9.375	128.38		-13.982	8.9	107.85
	-3.753	9.375	132.2		-14.482	8.9	143.82
	-3.253	9.375	123.81		-14.982	8.9	100.11
	-2.753	9.375	126.02		-15.482	8.9	69.11
	-2.253	9.375	133.61		-15.482	9.4	82.62
	-1.753	9.375	126.11		-14.982	9.4	96.27
	-1.253	9.375	133.51		-14.482	9.4	73.8
	-0.753	9.375	129.44		-13.982	9.4	135.25
	-0.253	9.375	71.16		-13.482	9.4	147.17
	0.247	9.375	86.51		-12.982	9.4	103.36
	0.747	9.375	123.9		-12.482	9.4	102.32
	1.247	9.375	135.77		-11.982	9.4	107.63
	1.747	9.375	131.5		-11.482	9.4	67.51
	2.247	9.375	132.8		-10.982	9.4	154.48
	2.747	9.375	123.54		-10.482	9.4	108.75
	3.247	9.375	113.68		-9.982	9.4	125.19
	3.747	9.375	125.18		-9.482	9.4	102.87
	4.247	9.375	126.58		-8.982	9.4	119.31
	4.747	9.375	125.09		-8.482	9.4	102.87
	5.247	9.375	128.09		-7.982	9.4	106.97
	5.747	9.375	122.37		-7.482	9.4	175.35
	6.247	9.375	140.25		-6.982	9.4	182.27
	6.747	9.375	129.44		-6.482	9.4	174.89
	7.247	9.375	137.03		-5.982	9.4	179.39
	7.747	9.375	125.09		-5.482	9.4	170.55
	8.247	9.375	58.78		-4.982	9.4	173.23
	8.747	9.375	56.45		-4.482	9.4	166.8
	9.247	9.375	57.18		-3.982	9.4	171.44
	9.747	9.375	56.99		-3.482	9.4	178.92
	10.247	9.375	72.93		-2.982	9.4	166.24
	10.747	9.375	85.98		-2.482	9.4	165.54
	11.247	9.375	94.43		-1.982	9.4	174.43
	11.747	9.375	54.44		-1.482	9.4	178.6
	12.247	9.375	68.32		-0.982	9.4	177.66
	12.747	9.375	70.61		-0.482	9.4	167.23
	13.247	9.375	41.28		0.018	9.4	162.9
	13.747	9.375	58.55		0.518	9.4	178.44
	14.247	9.375	60.05		1.018	9.4	178.76
	14.747	9.375	44.77		1.518	9.4	175.35
	15.247	9.375	39.72		2.018	9.4	174.28
	15.747	9.375	35.93		2.518	9.4	166.8
	15.747	9.875	38.73		3.018	9.4	170.56
	15.247	9.875	44.63		3.518	9.4	171
	14.747	9.875	38.48		4.018	9.4	172.18
	14.247	9.875	123.72		4.518	9.4	173.08
	13.747	9.875	54.95		5.018	9.4	172.78
	13.247	9.875	83.02		5.518	9.4	145.19
	12.747	9.875	42.64		6.018	9.4	181.31
	12.247	9.875	54.39		6.518	9.4	179.23
	11.747	9.875	64.27		7.018	9.4	156.14
	11.247	9.875	90.11		7.518	9.4	112.42
	10.747	9.875	63.27		8.018	9.4	155.88
	10.247	9.875	50.02		8.518	9.4	115.38
	9.747	9.875	66.47		9.018	9.4	139.38
	9.247	9.875	106.25		9.518	9.4	127.24
	8.747	9.875	55.05		10.018	9.4	155.76
	8.247	9.875	51.55		10.518	9.4	105.75
	7.747	9.875	59.93		11.018	9.4	122.55
	7.247	9.875	129.63		11.518	9.4	159.8
	6.747	9.875	132.2		12.018	9.4	117.87
	6.247	9.875	134.53		12.518	9.4	106.32
	5.747	9.875	137.66		13.018	9.4	118.54
	5.247	9.875	133.61		13.518	9.4	110.03
	4.747	9.875	130.51		14.018	9.4	123.63
	4.247	9.875	131.6		14.518	9.4	163.59
	3.747	9.875	133.2		15.018	9.4	143.59
	3.247	9.875	131.8		15.518	9.4	95.34
	2.747	9.875	133.3		15.518	9.9	89.67
	2.247	9.875	132.2		15.018	9.9	86.99
	1.747	9.875	133.61		14.518	9.9	94.07
	1.247	9.875	126.2		14.018	9.9	100.64
	0.747	9.875	76.2		13.518	9.9	112.89
	0.247	9.875	72.44		13.018	9.9	98.36
	-0.253	9.875	60.05		12.518	9.9	106.18
	-0.753	9.875	95.04		12.018	9.9	102.66
	-1.253	9.875	127.05		11.518	9.9	105.17
	-1.753	9.875	134.02		11.018	9.9	87.58
	-2.253	9.875	129.73		10.518	9.9	105.68
	-2.753	9.875	126.48		10.018	9.9	122.73
	-3.253	9.875	128.09		9.518	9.9	129.44
	-3.753	9.875	131.2		9.018	9.9	107.63
	-4.253	9.875	129.63		8.518	9.9	154.74
	-4.753	9.875	130.41		8.018	9.9	109.57
	-5.253	9.875	129.83		7.518	9.9	156.65
	-5.753	9.875	133.1		7.018	9.9	141.91
	-6.253	9.875	132.1		6.518	9.9	172.48
	-6.753	9.875	115.62		6.018	9.9	173.68
	-7.253	9.875	102.94		5.518	9.9	186.06
	-7.753	9.875	104.61		5.018	9.9	180.66
	-8.253	9.875	103.42		4.518	9.9	173.83
	-8.753	9.875	112.73		4.018	9.9	179.39
	-9.253	9.875	101.51		3.518	9.9	173.07
	-9.753	9.875	87.15		3.018	9.9	172.48
	-10.253	9.875	52.11		2.518	9.9	172.63
	-10.753	9.875	56.54		2.018	9.9	174.74
	-11.253	9.875	69.87		1.518	9.9	177.97
	-11.753	9.875	57.87		1.018	9.9	167.95
	-12.253	9.875	76.72		0.518	9.9	115.46
	-12.753	9.875	85.72		0.018	9.9	107.27
	-13.253	9.875	61.55		-0.482	9.9	116.86
	-13.753	9.875	59.38		-0.982	9.9	121.4
	-14.253	9.875	67.88		-1.482	9.9	185.72
	-14.753	9.875	51.33		-1.982	9.9	183.41
	-15.253	9.875	53.48		-2.482	9.9	180.66
	-15.753	9.875	40.37		-2.982	9.9	173.68
	-15.753	10.375	36.94		-3.482	9.9	176.12
	-15.253	10.375	83.47		-3.982	9.9	170.26
	-14.753	10.375	58.02		-4.482	9.9	172.03
	-14.253	10.375	41.16		-4.982	9.9	175.5
	-13.753	10.375	65.51		-5.482	9.9	180.82
	-13.253	10.375	80.87		-5.982	9.9	182.6
	-12.753	10.375	58.99		-6.482	9.9	177.66
	-12.253	10.375	42.24		-6.982	9.9	171.73
	-11.753	10.375	59.71		-7.482	9.9	117.63
	-11.253	10.375	49.38		-7.982	9.9	108.97
	-10.753	10.375	70.26		-8.482	9.9	108.15
	-10.253	10.375	46.87		-8.982	9.9	126.49
	-9.753	10.375	55.08		-9.482	9.9	104.33
	-9.253	10.375	58.37		-9.982	9.9	126.39
	-8.753	10.375	113.13		-10.482	9.9	130.51
	-8.253	10.375	125.74		-10.982	9.9	108.82
	-7.753	10.375	120.09		-11.482	9.9	119.4
	-7.253	10.375	99		-11.982	9.9	109.87
	-6.753	10.375	127.05		-12.482	9.9	101.51
	-6.253	10.375	130.22		-12.982	9.9	140.26
	-5.753	10.375	134.12		-13.482	9.9	182.11
	-5.253	10.375	135.25		-13.982	9.9	106.32
	-4.753	10.375	141.35		-14.482	9.9	52.19
	-4.253	10.375	130.51		-15.482	10.4	72.2
	-3.753	10.375	131.3		-14.482	10.4	55.08
	-3.253	10.375	133.3		-13.982	10.4	81.54
	-2.753	10.375	136.19		-13.482	10.4	96.08
	-2.253	10.375	132.4		-12.982	10.4	115.38
	-1.753	10.375	132.2		-12.482	10.4	112.58
	-1.253	10.375	92.47		-11.982	10.4	89.55
	-0.753	10.375	73.63		-11.482	10.4	144.73
	-0.253	10.375	70.73		-10.982	10.4	141.46
	0.247	10.375	43.65		-10.482	10.4	106.32
	0.747	10.368	53.19		-9.982	10.4	100.24
	1.247	10.375	54.12		-9.482	10.4	109.72
	1.747	10.375	99.39		-8.982	10.4	126.58
	2.247	10.375	136.71		-8.482	10.4	161.95
	2.747	10.375	135.67		-7.982	10.4	104.12
	3.247	10.375	134.94		-7.482	10.4	100.44
	3.747	10.375	137.98		-6.982	10.4	130.61
	4.247	10.375	140.36		-6.482	10.4	166.8
	4.747	10.375	140.25		-5.982	10.4	177.82
	5.247	10.375	132.5		-5.482	10.4	173.98
	5.747	10.375	129.34		-4.982	10.4	178.44
	6.247	10.375	132.2		-4.482	10.4	175.96
	6.747	10.375	114.65		-3.982	10.4	182.11
	7.247	10.375	79.17		-3.482	10.4	182.76
	7.747	10.375	66.36		-2.982	10.4	178.92
	8.247	10.375	59.5		-2.482	10.4	180.82
	8.747	10.375	103.01		-1.982	10.4	166.81
	9.247	10.375	80.53		-1.482	10.4	107.85
	9.747	10.375	46.68		-0.982	10.4	111.02
	10.247	10.375	64.72		0.018	10.4	97.46
	10.747	10.375	64.96		0.518	10.4	182.76
	11.247	10.375	72.89		1.018	10.4	177.97
	11.747	10.375	94.37		1.518	10.4	141.57
	12.247	10.375	81.11		2.018	10.4	178.76
	12.747	10.375	83.61		2.518	10.4	169.82
	13.247	10.375	43.16		3.018	10.4	176.11
	13.747	10.375	90.39		3.518	10.4	172.18
	14.247	10.375	81.83		4.018	10.4	179.87
	14.747	10.375	35.27		4.518	10.4	174.74
	15.247	10.373	56.31		5.018	10.4	179.07
	15.747	10.375	56.82		5.518	10.4	178.44
	15.747	10.865	50.23		6.018	10.4	163.04
	15.247	10.868	46.14		6.518	10.4	147.52
	14.747	10.875	36.24		7.018	10.4	136.4
	14.247	10.875	60.67		7.518	10.4	105.1
	13.747	10.872	41.97		8.018	10.4	141.24
	13.247	10.875	48.7		8.518	10.4	153.6
	12.747	10.875	41.16		9.018	10.4	149.55
	12.247	10.875	81.3		9.518	10.4	113.21
	11.747	10.875	62.94		10.018	10.4	105.25
	11.247	10.875	75.11		10.518	10.4	86.56
	10.747	10.875	65.97		11.018	10.4	189.27
	10.247	10.875	74.18		11.518	10.4	123.18
	9.747	10.875	51.67		12.018	10.4	103.49
	9.247	10.875	60.98		12.518	10.4	186.06
	8.747	10.875	49.86		13.018	10.4	138.95
	8.247	10.875	65.3		13.518	10.4	110.03
	7.747	10.875	53.27		14.018	10.4	129.54
	7.247	10.875	53.6		14.518	10.4	97.97
	6.747	10.875	121.22		15.018	10.4	105.89
	6.247	10.875	90.17		15.518	10.4	65.23
	5.747	10.875	127.43		15.518	10.9	82.08
	5.247	10.875	132.5		15.018	10.9	81.4
	4.747	10.875	133.41		14.518	10.9	120.61
	4.247	10.875	136.71		14.018	10.9	80.39
	3.747	10.875	137.66		13.518	10.9	93.35
	3.247	10.875	132.5		13.018	10.9	103.01
	2.747	10.875	96.58		12.518	10.9	111.41
	2.247	10.875	67.51		12.018	10.9	121.66
	1.747	10.875	68.85		11.518	10.9	99.65
	1.247	10.875	49.26		11.018	10.9	103.49
	0.747	10.875	38.14		10.518	10.9	119.4
	0.247	10.875	50.82		10.018	10.9	107.41
	-0.253	10.875	39.83		9.518	10.9	141.68
	-0.753	10.875	47.84		9.018	10.9	93.95
	-1.253	10.875	83.56		8.518	10.9	104.05
	-1.753	10.875	68.58		8.018	10.9	115.54
	-2.253	10.875	86.35		7.518	10.9	73.88
	-2.753	10.875	124.17		7.018	10.9	101.85
	-3.253	10.875	129.24		6.518	10.9	106.54
	-3.753	10.875	136.5		6.018	10.9	140.91
	-4.253	10.875	131.1		5.518	10.9	112.58
	-4.753	10.875	135.98		5.018	10.9	126.58
	-5.253	10.875	122.91		4.518	10.9	169.97
	-5.753	10.875	132.6		4.018	10.9	176.73
	-6.253	10.875	87.15		3.518	10.9	175.65
	-6.753	10.875	101.24		3.018	10.9	160.87
	-7.253	10.875	97.08		2.518	10.9	133
	-7.753	10.875	114.81		2.018	10.9	118.63
	-8.253	10.875	99.13		1.518	10.9	106.9
	-8.753	10.875	90.96		1.018	10.9	102.8
	-9.253	10.875	49.06		0.518	10.9	91.37
	-9.753	10.875	71.08		0.018	10.9	94.73
	-10.253	10.875	63.5		-0.482	10.9	102.53
	-10.753	10.875	59.23		-0.982	10.9	125.18
	-11.253	10.875	55.93		-1.482	10.9	122.64
	-11.753	10.875	56.4		-1.982	10.9	106.54
	-12.253	10.875	57.64		-2.482	10.9	111.79
	-12.753	10.875	63.53		-2.982	10.9	120.35
	-13.253	10.875	50.99		-3.482	10.9	119.57
	-13.753	10.875	63.54		-3.982	10.9	176.27
	-14.253	10.875	49.08		-4.482	10.9	173.53
	-14.754	10.875	72.6		-4.982	10.9	177.51
	-15.253	10.875	37.51		-5.482	10.9	158.09
	-15.753	10.875	39.95		-5.982	10.9	104.33
	-15.753	11.375	38.03		-6.482	10.9	111.25
	-15.253	11.375	40.85		-6.982	10.9	88.39
	-14.753	11.375	56.68		-6.982	10.9	88.17
	-14.253	11.375	60.76		-7.982	10.9	120.35
	-13.753	11.375	64.45		-8.482	10.9	112.65
	-13.253	11.367	50.51		-8.982	10.9	109.57
	-12.753	11.375	52.51		-9.482	10.9	120.7
	-12.253	11.375	54.97		-9.982	10.9	97.27
	-11.753	11.375	54.65		-10.482	10.9	112.42
	-11.253	11.375	92.23		-10.982	10.9	156.66
	-10.753	11.375	55.38		-11.482	10.9	161.54
	-10.246	11.375	69.72		-11.982	10.9	112.34
	-9.753	11.375	49.95		-12.482	10.9	188.93
	-9.253	11.375	57.7		-12.982	10.9	149.31
	-8.753	11.375	45.12		-13.482	10.9	93.29
	-8.247	11.368	58.25		-13.982	10.9	75.15
	-7.753	11.375	67.44		-14.482	10.9	49.15
	-7.253	11.375	69.64		-14.982	10.9	53.84
	-6.753	11.375	70.26		-15.482	10.9	55.92
	-6.253	11.375	55.98		-15.982	11.4	74.51
	-5.753	11.362	48.63		-15.482	11.4	102.94
	-5.243	11.351	54.15		-14.982	11.4	66.79
	-4.753	11.375	65.51		-14.482	11.4	69.72
	-4.242	11.368	67.8		-13.982	11.4	74.18
	-3.753	11.375	78.34		-13.482	11.4	97.15
	-3.253	11.375	60.48		-12.982	11.4	96.58
	-2.753	11.375	56.7		-12.482	11.4	109.87
	-2.253	11.375	48.7		-11.982	11.4	180.82
	-1.753	11.356	41.51		-11.482	11.4	118.63
	-1.253	11.375	38.26		-10.982	11.4	110.94
	-0.753	11.375	43.18		-10.482	11.4	106.11
	-0.253	11.367	42.13		-9.982	11.4	73.59
	0.247	11.365	46.45		-9.482	11.4	104.12
	0.747	11.375	85.15		-8.982	11.4	77.66
	1.247	11.375	72.52		-8.482	11.4	101.58
	1.747	11.375	75.41		-7.982	11.4	146.58
	2.247	11.375	65.37		-7.482	11.4	105.96
	2.747	11.375	62.41		-6.982	11.4	99.52
	3.247	11.375	72.48		-6.482	11.4	99.13
	3.747	11.375	79.68		-5.982	11.4	101.78
	4.247	11.375	91.59		-5.482	11.4	117.36
	4.747	11.375	58.9		-4.982	11.4	108.97
	5.247	11.375	57.24		-4.482	11.4	99.32
	5.747	11.367	64.82		-3.982	11.4	100.77
	6.247	11.375	50		-3.482	11.4	94.79
	6.747	11.375	40.62		-2.982	11.4	96.89
	7.247	11.375	61.48		-2.482	11.4	112.5
	7.747	11.365	66.75		-1.982	11.4	107.78
	8.247	11.375	77.75		-1.482	11.4	62.19
	8.747	11.375	53.07		-0.982	11.4	117.95
	9.247	11.357	60.36		-0.482	11.4	101.71
	9.747	11.375	102.32		0.018	11.4	104.82
	10.247	11.375	66.5		0.518	11.4	60.76
	10.747	11.375	68.96		1.018	11.4	137.45
	11.247	11.375	162.36		1.518	11.4	122.28
	11.747	11.375	66.72		2.018	11.4	98.35
	12.247	11.375	61.96		2.518	11.4	89.22
	12.747	11.375	54.63		3.018	11.4	109.19
	13.247	11.375	93.65		3.518	11.4	105.25
	13.747	11.363	37.03		4.018	11.4	107.93
	14.247	11.363	71.71		4.518	11.4	103.84
	14.747	11.366	66.21		5.018	11.4	108.15
	15.247	11.375	57.82		5.518	11.4	141.9
	14.747	11.865	62.19		6.018	11.4	116.86
	14.247	11.875	45.35		6.518	11.4	123.09
	13.747	11.862	42.71		7.018	11.4	107.78
	13.247	11.875	42.75		7.518	11.4	109.57
	12.747	11.871	46.39		8.018	11.4	102.39
	12.247	11.875	57.19		8.518	11.4	106.76
	11.747	11.875	51.47		9.018	11.4	84.48
	11.247	11.875	64.48		9.518	11.4	86.77
	10.747	11.875	56.73		10.018	11.4	102.94
	10.247	11.875	54.39		10.518	11.4	97.97
	9.747	11.875	77.8		11.018	11.4	88.61
	9.247	11.875	55.51		11.518	11.4	103.84
	8.747	11.875	65.1		12.018	11.4	115.3
	8.247	11.875	84.99		12.518	11.4	55.27
	7.747	11.875	62.64		13.018	11.4	77.84
	7.247	11.875	47		13.518	11.4	128
	6.747	11.875	77.17		14.018	11.4	108.74
	6.247	11.875	69.99		14.518	11.4	69.57
	5.747	11.875	53.63		15.018	11.4	116.53
	5.247	11.875	54.31		15.518	11.4	66.36
	4.747	11.875	60.76		16.018	11.4	122.19
	4.247	11.875	64.48		16.018	11.9	77.71
	3.747	11.875	44.91		15.518	11.9	59.65
	3.247	11.875	50.47		15.018	11.9	75.93
	2.747	11.875	44.87		14.518	11.9	74.3
	2.247	11.875	60.17
	1.747	11.875	51.96		13.518	11.9	115.63
	1.247	11.875	40.66		13.018	11.9	68.96
	0.747	11.875	37.28		12.518	11.9	88.34
	0.247	11.875	60.17		12.018	11.9	64.82
	-0.253	11.875	38.26		11.518	11.9	95.1
	-0.753	11.871	44.13		11.018	11.9	79.87
	-1.253	11.875	37.49		10.518	11.9	78.07
	-1.753	11.875	39.49		10.018	11.9	81.25
	-2.253	11.864	64.07		9.518	11.9	85.04
	-2.753	11.875	38.45		9.018	11.9	91.83
	-3.253	11.875	44.87		8.518	11.9	91.94
	-3.753	11.875	50.09		8.018	11.9	95.71
	-4.253	11.875	53.81		7.518	11.9	99.65
	-4.753	11.875	60.88		7.018	11.9	89.72
	-5.253	11.875	62.48		6.518	11.9	93.65
	-5.753	11.875	53.47		6.018	11.9	121.57
	-6.253	11.875	50.21		5.518	11.9	91.71
	-6.753	11.875	41.19		5.018	11.9	139.92
	-7.253	11.875	64.55		4.518	11.9	127.14
	-7.753	11.875	45.79		4.018	11.9	109.04
	-8.253	11.865	45.79		3.518	11.9	99.52
	-8.753	11.862	38.86		3.018	11.9	89.05
	-9.253	11.875	53.89		2.518	11.9	107.19
	-9.753	11.875	37.16		2.018	11.9	107.05
	-10.253	11.875	46.77		1.518	11.9	100.24
	-10.753	11.875	38.94		1.018	11.9	66
	-11.253	11.875	60.14		0.518	11.9	72.4
	-11.753	11.875	50.8		0.018	11.9	99.39
	-12.253	11.875	55.27		-0.482	11.9	67.33
	-12.753	11.875	58.25		-0.982	11.9	78.62
	-13.253	11.875	52.84		-1.482	11.9	54.02
	-13.753	11.875	52.79		-1.982	11.9	79.12
	-14.253	11.875	53.04		-2.482	11.9	94.19
	-14.753	11.875	39.44		-2.982	11.9	102.12
	-15.253	11.875	46.89		-3.482	11.9	105.17
	-15.753	11.875	52.48		-3.982	11.9	108.97
					-4.482	11.9	109.04
					-4.982	11.9	105.96
					-5.482	11.9	139.81
					-5.982	11.9	113.92
					-6.482	11.9	73.18
					-6.982	11.9	107.56
					-7.482	11.9	87.9
					-7.982	11.9	164.97
					-8.482	11.9	133.51
					-8.982	11.9	85.15
					-9.482	11.9	108.22
					-9.982	11.9	91.65
					-10.482	11.9	129.15
					-10.982	11.9	118.54
					-11.482	11.9	95.83
					-11.982	11.9	82.76
					-12.482	11.9	63.27
					-12.982	11.9	54.47
					-13.482	11.9	99.2
					-13.982	11.9	76.72
					-14.982	11.9	90.22
					-15.482	11.9	97.78
					-15.982	11.9	54.92

## Sheet: Supplementary Figure 5a
Mg-Mg	Exp	Ran		Zn-Zn	Exp	Ran		Cu-Cu	Exp	Ran		Zn-Mg-Cu	Exp	Ran
0.005	0	0		0.005	0	0		0.005	0	0		0.005	0	0
0.015	0	0		0.015	0	0		0.015	0	0		0.015	0	0
0.025	0	0		0.025	0	0		0.025	0	0		0.025	0	0
0.035	0	0		0.035	0	0		0.035	0	0		0.035	0	0
0.045	0	0		0.045	0	0		0.045	0	0		0.045	0	0
0.055	0	0		0.055	0	0		0.055	0	0		0.055	0	0
0.065	0	0		0.065	0	0		0.065	0	0		0.065	0	0
0.075	0	0		0.075	0	0		0.075	0	0		0.075	1	0
0.085	0	0		0.085	0	0		0.085	0	0		0.085	1	0
0.095	0	0		0.095	0	0		0.095	0	0		0.095	3	3
0.105	0	0		0.105	2	0		0.105	0	0		0.105	4	1
0.115	0	0		0.115	0	0		0.115	0	0		0.115	6	0
0.125	0	0		0.125	1	0		0.125	0	0		0.125	9	0
0.135	0	0		0.135	4	0		0.135	0	0		0.135	15	2
0.145	1	0		0.145	2	1		0.145	0	0		0.145	17	4
0.155	2	0		0.155	3	2		0.155	0	0		0.155	16	8
0.165	1	0		0.165	7	0		0.165	0	0		0.165	30	5
0.175	4	0		0.175	10	2		0.175	0	0		0.175	38	8
0.185	1	0		0.185	18	3		0.185	0	0		0.185	43	14
0.195	11	0		0.195	24	4		0.195	0	0		0.195	77	17
0.205	13	0		0.205	16	4		0.205	0	0		0.205	81	26
0.215	12	0		0.215	20	8		0.215	0	0		0.215	105	21
0.225	4	2		0.225	30	3		0.225	0	1		0.225	119	40
0.235	13	1		0.235	38	7		0.235	0	0		0.235	128	42
0.245	16	2		0.245	30	12		0.245	0	0		0.245	162	42
0.255	16	3		0.255	34	10		0.255	0	0		0.255	207	65
0.265	26	3		0.265	60	14		0.265	0	0		0.265	233	82
0.275	23	4		0.275	42	30		0.275	0	0		0.275	247	111
0.285	33	11		0.285	71	30		0.285	0	0		0.285	300	122
0.295	31	6		0.295	68	26		0.295	0	0		0.295	332	107
0.305	42	9		0.305	81	28		0.305	0	2		0.305	401	157
0.315	51	12		0.315	95	35		0.315	1	0		0.315	427	164
0.325	72	22		0.325	124	34		0.325	0	0		0.325	505	212
0.335	58	19		0.335	148	57		0.335	0	0		0.335	574	221
0.345	61	23		0.345	138	57		0.345	0	0		0.345	622	290
0.355	64	24		0.355	171	58		0.355	0	1		0.355	677	262
0.365	79	14		0.365	180	77		0.365	1	1		0.365	726	338
0.375	94	29		0.375	207	66		0.375	1	0		0.375	835	369
0.385	91	26		0.385	226	70		0.385	2	0		0.385	898	413
0.395	103	32		0.395	268	114		0.395	4	0		0.395	912	400
0.405	132	55		0.405	290	121		0.405	0	0		0.405	1038	495
0.415	143	42		0.415	344	175		0.415	1	3		0.415	1073	571
0.425	152	51		0.425	343	128		0.425	1	1		0.425	1166	610
0.435	174	64		0.435	317	175		0.435	0	0		0.435	1186	589
0.445	179	65		0.445	364	167		0.445	0	2		0.445	1300	734
0.455	211	61		0.455	407	211		0.455	0	0		0.455	1399	738
0.465	198	73		0.465	443	195		0.465	2	1		0.465	1385	847
0.475	229	90		0.475	469	217		0.475	3	0		0.475	1452	860
0.485	240	90		0.485	513	236		0.485	4	2		0.485	1519	1002
0.495	258	106		0.495	521	233		0.495	6	0		0.495	1574	1063
0.505	262	105		0.505	546	258		0.505	3	1		0.505	1594	1130
0.515	275	106		0.515	587	302		0.515	6	3		0.515	1702	1210
0.525	232	119		0.525	668	333		0.525	4	2		0.525	1695	1222
0.535	319	132		0.535	633	377		0.535	5	0		0.535	1776	1312
0.545	344	127		0.545	646	449		0.545	2	3		0.545	1764	1407
0.555	332	136		0.555	717	402		0.555	6	2		0.555	1748	1437
0.565	343	170		0.565	679	411		0.565	2	6		0.565	1722	1497
0.575	390	165		0.575	704	477		0.575	3	5		0.575	1859	1595
0.585	400	176		0.585	709	501		0.585	10	2		0.585	1877	1632
0.595	400	236		0.595	704	547		0.595	7	5		0.595	1678	1657
0.605	379	202		0.605	867	531		0.605	8	5		0.605	1771	1702
0.615	403	234		0.615	865	543		0.615	8	7		0.615	1828	1817
0.625	434	235		0.625	803	641		0.625	9	5		0.625	1848	1892
0.635	462	227		0.635	852	635		0.635	16	8		0.635	1821	1784
0.645	455	273		0.645	820	593		0.645	9	5		0.645	1743	1871
0.655	476	282		0.655	869	714		0.655	5	3		0.655	1752	1917
0.665	472	290		0.665	853	675		0.665	15	6		0.665	1779	2025
0.675	525	303		0.675	858	693		0.675	5	8		0.675	1712	1989
0.685	493	307		0.685	935	798		0.685	16	6		0.685	1833	2097
0.695	488	326		0.695	893	831		0.695	17	9		0.695	1673	2080
0.705	472	350		0.705	890	821		0.705	14	8		0.705	1593	2147
0.715	543	387		0.715	926	842		0.715	9	12		0.715	1638	2050
0.725	524	373		0.725	927	882		0.725	18	8		0.725	1551	2155
0.735	549	377		0.735	936	879		0.735	17	9		0.735	1520	2007
0.745	467	423		0.745	901	982		0.745	17	23		0.745	1536	2064
0.755	513	424		0.755	922	996		0.755	19	17		0.755	1489	2036
0.765	565	416		0.765	892	981		0.765	30	30		0.765	1454	2036
0.775	521	423		0.775	885	996		0.775	27	24		0.775	1330	1962
0.785	501	447		0.785	874	971		0.785	30	16		0.785	1306	1917
0.795	526	491		0.795	950	1014		0.795	19	25		0.795	1303	1944
0.805	525	569		0.805	825	998		0.805	38	15		0.805	1277	1815
0.815	513	498		0.815	850	1039		0.815	19	20		0.815	1197	1803
0.825	495	544		0.825	841	985		0.825	30	9		0.825	1196	1760
0.835	549	534		0.835	818	1036		0.835	29	22		0.835	1144	1663
0.845	537	515		0.845	820	1067		0.845	35	15		0.845	1075	1719
0.855	524	611		0.855	820	985		0.855	30	25		0.855	1101	1699
0.865	532	563		0.865	820	1068		0.865	22	24		0.865	985	1504
0.875	557	587		0.875	792	1038		0.875	44	26		0.875	1034	1457
0.885	530	561		0.885	794	1052		0.885	31	29		0.885	976	1446
0.895	496	599		0.895	813	1002		0.895	28	30		0.895	943	1370
0.905	502	538		0.905	715	1027		0.905	43	17		0.905	904	1225
0.915	523	612		0.915	743	1024		0.915	29	20		0.915	804	1278
0.925	517	621		0.925	734	986		0.925	43	24		0.925	844	1113
0.935	507	665		0.935	713	989		0.935	35	35		0.935	820	1140
0.945	531	606		0.945	708	977		0.945	37	32		0.945	798	1011
0.955	486	600		0.955	749	942		0.955	46	25		0.955	765	996
0.965	481	643		0.965	627	962		0.965	40	30		0.965	656	967
0.975	451	597		0.975	615	922		0.975	52	41		0.975	678	882
0.985	460	586		0.985	610	933		0.985	45	41		0.985	631	850
0.995	457	593		0.995	599	824		0.995	52	37		0.995	588	734
1.005	444	604		1.005	607	836		1.005	56	45		1.005	592	737
1.015	442	617		1.015	560	816		1.015	50	34		1.015	504	684
1.025	433	620		1.025	561	782		1.025	51	51		1.025	517	565
1.035	425	592		1.035	557	774		1.035	49	44		1.035	476	557
1.045	430	573		1.045	547	762		1.045	58	48		1.045	444	523
1.055	426	550		1.055	537	695		1.055	79	55		1.055	477	516
1.065	365	567		1.065	515	702		1.065	51	57		1.065	445	432
1.075	426	580		1.075	471	670		1.075	74	52		1.075	374	377
1.085	347	554		1.085	458	661		1.085	72	58		1.085	349	364
1.095	417	566		1.095	410	622		1.095	60	45		1.095	316	328
1.105	368	510		1.105	435	582		1.105	57	47		1.105	332	317
1.115	348	539		1.115	392	589		1.115	58	47		1.115	317	264
1.125	342	509		1.125	403	556		1.125	70	55		1.125	274	239
1.135	360	524		1.135	351	505		1.135	66	45		1.135	239	210
1.145	309	533		1.145	358	449		1.145	75	60		1.145	234	204
1.155	308	503		1.155	388	446		1.155	73	76		1.155	228	214
1.165	309	460		1.165	295	439		1.165	77	68		1.165	181	150
1.175	279	442		1.175	322	394		1.175	91	76		1.175	229	149
1.185	294	434		1.185	319	386		1.185	68	48		1.185	183	135
1.195	289	453		1.195	309	408		1.195	86	81		1.195	186	103
1.205	262	406		1.205	277	327		1.205	72	76		1.205	157	99
1.215	284	425		1.215	292	308		1.215	79	75		1.215	152	93
1.225	276	373		1.225	243	315		1.225	83	66		1.225	121	97
1.235	242	398		1.235	217	279		1.235	75	79		1.235	140	61
1.245	242	369		1.245	225	257		1.245	80	61		1.245	118	75
1.255	263	328		1.255	230	238		1.255	83	83		1.255	115	54
1.265	237	353		1.265	216	232		1.265	88	92		1.265	106	52
1.275	202	333		1.275	166	208		1.275	92	105		1.275	88	43
1.285	193	329		1.285	169	176		1.285	92	79		1.285	79	45
1.295	189	323		1.295	173	205		1.295	88	90		1.295	81	36
1.305	214	289		1.305	165	152		1.305	95	96		1.305	85	34
1.315	179	291		1.315	148	148		1.315	77	86		1.315	67	24
1.325	171	275		1.325	152	131		1.325	90	85		1.325	61	31
1.335	162	261		1.335	135	117		1.335	73	107		1.335	48	22
1.345	175	212		1.345	130	112		1.345	85	68		1.345	56	21
1.355	133	223		1.355	114	110		1.355	86	94		1.355	42	17
1.365	144	217		1.365	119	87		1.365	74	83		1.365	58	20
1.375	145	211		1.375	123	80		1.375	77	112		1.375	37	7
1.385	142	181		1.385	118	91		1.385	100	103		1.385	50	9
1.395	138	172		1.395	108	75		1.395	100	95		1.395	31	11
1.405	121	191		1.405	92	67		1.405	91	97		1.405	40	9
1.415	118	159		1.415	82	61		1.415	87	91		1.415	18	8
1.425	121	135		1.425	83	60		1.425	83	77		1.425	29	7
1.435	123	109		1.435	83	50		1.435	84	96		1.435	24	10
1.445	112	135		1.445	71	62		1.445	82	103		1.445	25	6
1.455	92	114		1.455	66	49		1.455	91	91		1.455	17	10
1.465	113	108		1.465	52	32		1.465	96	97		1.465	18	8
1.475	85	117		1.475	49	43		1.475	92	90		1.475	10	5
1.485	76	100		1.485	47	31		1.485	105	130		1.485	9	2
1.495	100	101		1.495	66	31		1.495	116	103		1.495	15	2
1.505	87	93		1.505	43	23		1.505	113	65		1.505	18	2
1.515	69	90		1.515	49	24		1.515	85	108		1.515	10	2
1.525	82	77		1.525	26	23		1.525	83	117		1.525	9	2
1.535	75	69		1.535	28	22		1.535	87	90		1.535	10	0
1.545	69	55		1.545	36	14		1.545	77	93		1.545	8	2
1.555	80	64		1.555	30	18		1.555	119	86		1.555	9	2
1.565	49	66		1.565	47	19		1.565	98	88		1.565	5	3
1.575	47	42		1.575	30	13		1.575	88	100		1.575	7	3
1.585	58	41		1.585	17	12		1.585	83	92		1.585	5	1
1.595	55	56		1.595	17	18		1.595	100	91		1.595	10	1
1.605	49	40		1.605	12	15		1.605	92	91		1.605	3	0
1.615	48	39		1.615	15	11		1.615	77	94		1.615	2	0
1.625	45	32		1.625	17	8		1.625	83	80		1.625	4	2
1.635	37	36		1.635	24	6		1.635	82	106		1.635	2	0
1.645	53	35		1.645	18	6		1.645	80	119		1.645	5	0
1.655	35	31		1.655	16	6		1.655	95	118		1.655	4	1
1.665	39	29		1.665	15	7		1.665	97	94		1.665	2	0
1.675	39	21		1.675	13	5		1.675	81	107		1.675	4	1
1.685	33	29		1.685	13	7		1.685	83	89		1.685	3	0
1.695	30	32		1.695	8	3		1.695	71	81		1.695	4	0
1.705	25	21		1.705	20	4		1.705	89	74		1.705	1	0
1.715	26	18		1.715	13	7		1.715	85	93		1.715	3	0
1.725	23	18		1.725	12	4		1.725	86	95		1.725	1	0
1.735	28	16		1.735	9	5		1.735	74	93		1.735	0	0
1.745	19	11		1.745	8	3		1.745	77	71		1.745	2	0
1.755	17	14		1.755	3	1		1.755	72	82		1.755	0	0
1.765	24	14		1.765	4	3		1.765	67	81		1.765	1	0
1.775	20	11		1.775	10	1		1.775	88	88		1.775	1	0
1.785	18	11		1.785	2	3		1.785	64	81		1.785	0	1
1.795	18	8		1.795	3	1		1.795	72	73		1.795	2	0
1.805	20	7		1.805	1	3		1.805	66	85		1.805	1	0
1.815	9	7		1.815	2	1		1.815	57	65		1.815	0	0
1.825	12	3		1.825	2	1		1.825	55	78		1.825	0	0
1.835	12	6		1.835	1	3		1.835	59	60		1.835	0	0
1.845	13	5		1.845	2	0		1.845	68	81		1.845	0	0
1.855	16	4		1.855	7	0		1.855	52	72		1.855	0	1
1.865	11	6		1.865	4	1		1.865	65	66		1.865	0	0
1.875	10	4		1.875	4	0		1.875	79	71		1.875	1	0
1.885	9	3		1.885	0	0		1.885	78	64		1.885	1	0
1.895	5	5		1.895	2	1		1.895	51	70		1.895	0	0
1.905	4	6		1.905	3	2		1.905	61	71		1.905	0	0
1.915	8	5		1.915	0	0		1.915	63	71		1.915	0	0
1.925	6	4		1.925	0	0		1.925	50	64		1.925	0	0
1.935	12	3		1.935	1	0		1.935	72	63		1.935	0	0
1.945	4	0		1.945	1	0		1.945	56	66		1.945	0	0
1.955	7	4		1.955	1	1		1.955	48	56		1.955	0	0
1.965	3	5		1.965	0	1		1.965	63	63		1.965	0	0
1.975	7	0		1.975	2	0		1.975	41	47		1.975	0	0
1.985	9	0		1.985	0	0		1.985	52	44		1.985	1	0
1.995	0	3		1.995	3	0		1.995	50	48		1.995	0	0
2.005	4	3		2.005	0	0		2.005	44	45		2.005	1	0
2.015	3	1		2.015	1	0		2.015	39	57		2.015	0	0
2.025	5	1		2.025	1	0		2.025	42	51		2.025	0	0
2.035	5	1		2.035	0	0		2.035	41	39		2.035	0	0
2.045	1	1		2.045	1	0		2.045	49	42		2.045	0	0
2.055	4	1		2.055	1	0		2.055	38	44		2.055	0	0
2.065	4	0		2.065	1	0		2.065	38	53		2.065	0	0
2.075	6	1		2.075	0	0		2.075	36	44		2.075	0	0
2.085	2	1		2.085	1	1		2.085	29	44		2.085	0	0
2.095	3	1		2.095	0	0		2.095	38	50		2.095	0	0
2.105	0	3		2.105	0	0		2.105	34	51		2.105	0	0
2.115	2	1		2.115	0	0		2.115	47	43		2.115	0	0
2.125	0	0		2.125	0	0		2.125	29	46		2.125	0	0
2.135	3	1		2.135	0	0		2.135	33	34		2.135	0	0
2.145	2	2		2.145	1	0		2.145	21	32		2.145	0	0
2.155	4	0		2.155	0	0		2.155	29	26		2.155	0	0
2.165	0	0		2.165	0	0		2.165	27	42		2.165	0	0
2.175	1	0		2.175	1	0		2.175	31	34		2.175	0	0
2.185	3	1		2.185	0	0		2.185	29	30		2.185	0	0
2.195	0	2		2.195	1	0		2.195	28	36		2.195	0	0
2.205	2	0		2.205	0	0		2.205	31	26		2.205	0	0
2.215	0	0		2.215	0	0		2.215	29	30		2.215	0	0
2.225	0	0		2.225	0	0		2.225	22	24		2.225	0	0
2.235	1	0		2.235	0	0		2.235	19	23		2.235	0	0
2.245	0	0		2.245	0	0		2.245	29	29		2.245	0	0
2.255	0	0		2.255	1	0		2.255	29	28		2.255	0	0
2.265	0	0		2.265	0	0		2.265	16	27		2.265	0	0
2.275	1	0		2.275	0	0		2.275	27	32		2.275	0	0
2.285	0	0		2.285	0	0		2.285	37	21		2.285	0	0
2.295	1	0		2.295	0	0		2.295	20	14		2.295	0	0
2.305	1	0		2.305	0	0		2.305	17	17		2.305	0	0
2.315	0	0		2.315	0	0		2.315	16	23		2.315	0	0
2.325	0	0		2.325	0	0		2.325	16	20		2.325	0	0
2.335	0	0		2.335	0	0		2.335	17	14		2.335	0	0
2.345	1	0		2.345	0	0		2.345	13	20		2.345	0	0
2.355	1	0		2.355	0	0		2.355	20	24		2.355	0	0
2.365	0	0		2.365	0	0		2.365	7	12		2.365	0	0
2.375	0	0		2.375	0	0		2.375	11	14		2.375	0	0
2.385	0	0		2.385	0	0		2.385	11	15		2.385	0	0
2.395	0	0		2.395	0	0		2.395	17	14		2.395	0	0
2.405	0	0		2.405	0	0		2.405	7	10		2.405	0	0
2.415	0	0		2.415	0	0		2.415	11	13		2.415	0	0
2.425	0	1		2.425	0	0		2.425	9	6		2.425	0	0
2.435	2	0		2.435	0	0		2.435	11	12		2.435	0	0
2.445	1	0		2.445	0	0		2.445	16	17		2.445	0	0
2.455	0	0		2.455	0	0		2.455	8	12		2.455	0	0
2.465	1	0		2.465	0	0		2.465	9	9		2.465	0	0
2.475	0	0		2.475	0	0		2.475	9	7		2.475	0	0
2.485	0	0		2.485	0	0		2.485	8	6		2.485	0	0
2.495	0	0		2.495	0	0		2.495	16	11		2.495	0	0
2.505	1	0		2.505	0	0		2.505	8	8		2.505	0	0
2.515	0	0		2.515	0	0		2.515	5	8		2.515	0	0
2.525	0	0		2.525	0	0		2.525	8	13		2.525	0	0
2.535	0	0		2.535	0	0		2.535	8	11		2.535	0	0
2.545	1	0		2.545	0	0		2.545	5	8		2.545	0	0
2.555	0	0		2.555	0	0		2.555	7	5		2.555	0	0
2.565	0	0		2.565	0	0		2.565	6	4		2.565	0	0
2.575	0	0		2.575	0	0		2.575	8	6		2.575	0	0
2.585	1	0		2.585	0	0		2.585	5	1		2.585	0	0
2.595	0	0		2.595	0	0		2.595	5	6		2.595	0	0
2.605	0	0		2.605	0	0		2.605	7	4		2.605	0	0
2.615	0	0		2.615	0	0		2.615	5	6		2.615	0	0
2.625	0	0		2.625	0	0		2.625	3	4		2.625	0	0
2.635	0	0		2.635	0	0		2.635	9	3		2.635	0	0
2.645	0	0		2.645	0	0		2.645	6	5		2.645	0	0
2.655	0	0		2.655	0	0		2.655	6	5		2.655	0	0
2.665	0	0		2.665	0	0		2.665	2	2		2.665	0	0
2.675	0	0		2.675	0	0		2.675	1	6		2.675	0	0
2.685	0	0		2.685	0	0		2.685	5	2		2.685	0	0
2.695	0	0		2.695	0	0		2.695	7	3		2.695	0	0
2.705	0	0		2.705	0	0		2.705	5	1		2.705	0	0
2.715	0	0		2.715	0	0		2.715	5	5		2.715	0	0
2.725	0	0		2.725	0	0		2.725	0	4		2.725	0	0
2.735	0	0		2.735	0	0		2.735	3	3		2.735	0	0
2.745	0	0		2.745	0	0		2.745	1	3		2.745	0	0
2.755	0	0		2.755	0	0		2.755	4	3		2.755	0	0
2.765	0	0		2.765	0	0		2.765	3	6		2.765	0	0
2.775	0	0		2.775	0	0		2.775	5	2		2.775	0	0
2.785	0	0		2.785	0	0		2.785	7	1		2.785	0	0
2.795	0	0		2.795	0	0		2.795	2	7		2.795	0	0
2.805	0	0		2.805	0	0		2.805	1	2		2.805	0	0
2.815	0	0		2.815	0	0		2.815	2	1		2.815	0	0
2.825	0	0		2.825	0	0		2.825	1	2		2.825	0	0
2.835	0	0		2.835	0	0		2.835	3	2		2.835	0	0
2.845	0	0		2.845	0	0		2.845	2	1		2.845	0	0
2.855	0	0		2.855	0	0		2.855	0	1		2.855	0	0
2.865	0	0		2.865	0	0		2.865	1	1		2.865	0	0
2.875	0	0		2.875	0	0		2.875	2	0		2.875	0	0
2.885	0	0		2.885	0	0		2.885	1	0		2.885	0	0
2.895	0	0		2.895	0	0		2.895	1	1		2.895	0	0
2.905	0	0		2.905	0	0		2.905	0	2		2.905	0	0
2.915	0	0		2.915	0	0		2.915	0	0		2.915	0	0
2.925	0	0		2.925	0	0		2.925	0	0		2.925	0	0
2.935	0	0		2.935	0	0		2.935	2	0		2.935	0	0
2.945	0	0		2.945	0	0		2.945	3	3		2.945	0	0
2.955	0	0		2.955	0	0		2.955	1	1		2.955	0	0
2.965	0	0		2.965	0	0		2.965	2	0		2.965	0	0
2.975	0	0		2.975	0	0		2.975	4	2		2.975	0	0
2.985	0	0		2.985	0	0		2.985	1	0		2.985	0	0
2.995	0	0		2.995	0	0		2.995	0	1		2.995	0	0
3.005	0	0		3.005	0	0		3.005	1	0		3.005	0	0
3.015	0	0		3.015	0	0		3.015	1	1		3.015	0	0
3.025	0	0		3.025	0	0		3.025	1	2		3.025	0	0
3.035	0	0		3.035	0	0		3.035	1	0		3.035	0	0
3.045	0	0		3.045	0	0		3.045	2	0		3.045	0	0
3.055	0	0		3.055	0	0		3.055	2	1		3.055	0	0
3.065	0	0		3.065	0	0		3.065	3	1		3.065	0	0
3.075	0	0		3.075	0	0		3.075	1	0		3.075	0	0
3.085	0	0		3.085	0	0		3.085	0	0		3.085	0	0
3.095	0	0		3.095	0	0		3.095	0	1		3.095	0	0
3.105	0	0		3.105	0	0		3.105	3	0		3.105	0	0
3.115	0	0		3.115	0	0		3.115	0	1		3.115	0	0
3.125	0	0		3.125	0	0		3.125	0	0		3.125	0	0
3.135	0	0		3.135	0	0		3.135	0	2		3.135	0	0
3.145	0	0		3.145	0	0		3.145	0	0		3.145	0	0
3.155	0	0		3.155	0	0		3.155	1	0		3.155	0	0
3.165	0	0		3.165	0	0		3.165	0	0		3.165	0	0
3.175	0	0		3.175	0	0		3.175	1	0		3.175	0	0
3.185	0	0		3.185	0	0		3.185	1	1		3.185	0	0
3.195	0	0		3.195	0	0		3.195	0	0		3.195	0	0
3.205	0	0		3.205	0	0		3.205	0	0		3.205	0	0
3.215	0	0		3.215	0	0		3.215	0	0		3.215	0	0
3.225	0	0		3.225	0	0		3.225	0	0		3.225	0	0
3.235	0	0		3.235	0	0		3.235	0	0		3.235	0	0
3.245	0	0		3.245	0	0		3.245	0	0		3.245	0	0
3.255	0	0		3.255	0	0		3.255	0	1		3.255	0	0
3.265	0	0		3.265	0	0		3.265	0	1		3.265	0	0
3.275	0	0		3.275	0	0		3.275	0	1		3.275	0	0
3.285	0	0		3.285	0	0		3.285	0	0		3.285	0	0
3.295	0	0		3.295	0	0		3.295	1	0		3.295	0	0
3.305	0	0		3.305	0	0		3.305	0	0		3.305	0	0
3.315	0	0		3.315	0	0		3.315	0	1		3.315	0	0
3.325	0	0		3.325	0	0		3.325	0	0		3.325	0	0
3.335	0	0		3.335	0	0		3.335	1	0		3.335	0	0
3.345	0	0		3.345	0	0		3.345	0	1		3.345	0	0
3.355	0	0		3.355	0	0		3.355	0	0		3.355	0	0
3.365	0	0		3.365	0	0		3.365	0	0		3.365	0	0
3.375	0	0		3.375	0	0		3.375	0	0		3.375	0	0
3.385	0	0		3.385	0	0		3.385	0	0		3.385	0	0
3.395	0	0		3.395	0	0		3.395	0	0		3.395	0	0
3.405	0	0		3.405	0	0		3.405	1	0		3.405	0	0
3.415	0	0		3.415	0	0		3.415	0	0		3.415	0	0
3.425	0	0		3.425	0	0		3.425	1	0		3.425	0	0
3.435	0	0		3.435	0	0		3.435	0	0		3.435	0	0
3.445	0	0		3.445	0	0		3.445	0	1		3.445	0	0
3.455	0	0		3.455	0	0		3.455	0	0		3.455	0	0
3.465	0	0		3.465	0	0		3.465	0	0		3.465	0	0
3.475	0	0		3.475	0	0		3.475	0	0		3.475	0	0
3.485	0	0		3.485	0	0		3.485	0	0		3.485	0	0
3.495	0	0		3.495	0	0		3.495	0	1		3.495	0	0
3.505	0	0		3.505	0	0		3.505	1	0		3.505	0	0
3.515	0	0		3.515	0	0		3.515	1	0		3.515	0	0
3.525	0	0		3.525	0	0		3.525	0	0		3.525	0	0
3.535	0	0		3.535	0	0		3.535	0	0		3.535	0	0
3.545	0	0		3.545	0	0		3.545	0	0		3.545	0	0
3.555	0	0		3.555	0	0		3.555	1	0		3.555	0	0
3.565	0	0		3.565	0	0		3.565	0	0		3.565	0	0
3.575	0	0		3.575	0	0		3.575	0	0		3.575	0	0
3.585	0	0		3.585	0	0		3.585	0	0		3.585	0	0
3.595	0	0		3.595	0	0		3.595	0	0		3.595	0	0
3.605	0	0		3.605	0	0		3.605	0	0		3.605	0	0
3.615	0	0		3.615	0	0		3.615	0	0		3.615	0	0
3.625	0	0		3.625	0	0		3.625	0	0		3.625	0	0
3.635	0	0		3.635	0	0		3.635	0	0		3.635	0	0
3.645	0	0		3.645	0	0		3.645	0	0		3.645	0	0
3.655	0	0		3.655	0	0		3.655	0	0		3.655	0	0
3.665	0	0		3.665	0	0		3.665	0	0		3.665	0	0
3.675	0	0		3.675	0	0		3.675	0	0		3.675	0	0
3.685	0	0		3.685	0	0		3.685	0	0		3.685	0	0
3.695	0	0		3.695	0	0		3.695	0	0		3.695	0	0
3.705	0	0		3.705	0	0		3.705	0	0		3.705	0	0
3.715	0	0		3.715	0	0		3.715	0	0		3.715	0	0
3.725	0	0		3.725	0	0		3.725	1	0		3.725	0	0
3.735	0	0		3.735	0	0		3.735	1	0		3.735	0	0
3.745	0	0		3.745	0	0		3.745	0	0		3.745	0	0
3.755	0	0		3.755	0	0		3.755	0	0		3.755	0	0
3.765	0	0		3.765	0	0		3.765	0	0		3.765	0	0
3.775	0	0		3.775	0	0		3.775	0	0		3.775	0	0
3.785	0	0		3.785	0	0		3.785	0	0		3.785	0	0
3.795	0	0		3.795	0	0		3.795	0	0		3.795	0	0
3.805	0	0		3.805	0	0		3.805	0	0		3.805	0	0
3.815	0	0		3.815	0	0		3.815	0	0		3.815	0	0
3.825	0	0		3.825	0	0		3.825	0	0		3.825	0	0
3.835	0	0		3.835	0	0		3.835	0	0		3.835	0	0
3.845	0	0		3.845	0	0		3.845	0	0		3.845	0	0
3.855	0	0		3.855	0	0		3.855	0	0		3.855	0	0
3.865	0	0		3.865	0	0		3.865	0	0		3.865	0	0
3.875	0	0		3.875	0	0		3.875	0	0		3.875	0	0
3.885	0	0		3.885	0	0		3.885	0	0		3.885	0	0
3.895	0	0		3.895	0	0		3.895	0	0		3.895	0	0
3.905	0	0		3.905	0	0		3.905	0	0		3.905	0	0
3.915	0	0		3.915	0	0		3.915	0	0		3.915	0	0
3.925	0	0		3.925	0	0		3.925	0	0		3.925	0	0
3.935	0	0		3.935	0	0		3.935	0	0		3.935	0	0
3.945	0	0		3.945	0	0		3.945	0	0		3.945	0	0
3.955	0	0		3.955	0	0		3.955	0	0		3.955	0	0
3.965	0	0		3.965	0	0		3.965	0	0		3.965	0	0
3.975	0	0		3.975	0	0		3.975	0	0		3.975	0	0
3.985	0	0		3.985	0	0		3.985	0	0		3.985	0	0
3.995	0	0		3.995	0	0		3.995	0	0		3.995	0	0
4.005	0	0		4.005	0	0		4.005	0	0		4.005	0	0
4.015	0	0		4.015	0	0		4.015	0	0		4.015	0	0
4.025	0	0		4.025	0	0		4.025	0	0		4.025	0	0
4.035	0	0		4.035	0	0		4.035	0	0		4.035	0	0
4.045	0	0		4.045	0	0		4.045	0	0		4.045	0	0
4.055	0	0		4.055	0	0		4.055	0	0		4.055	0	0
4.065	0	0		4.065	0	0		4.065	0	0		4.065	0	0
4.075	0	0		4.075	0	0		4.075	0	0		4.075	0	0
4.085	0	0		4.085	0	0		4.085	0	0		4.085	0	0
4.095	0	0		4.095	0	0		4.095	0	0		4.095	0	0
4.105	0	0		4.105	0	0		4.105	0	0		4.105	0	0
4.115	0	0		4.115	0	0		4.115	0	0		4.115	0	0
4.125	0	0		4.125	0	0		4.125	0	0		4.125	0	0
4.135	0	0		4.135	0	0		4.135	0	0		4.135	0	0
4.145	0	0		4.145	0	0		4.145	0	0		4.145	0	0
4.155	0	0		4.155	0	0		4.155	0	0		4.155	0	0
4.165	0	0		4.165	0	0		4.165	0	0		4.165	0	0
4.175	0	0		4.175	0	0		4.175	0	0		4.175	0	0
4.185	0	0		4.185	0	0		4.185	0	0		4.185	0	0
4.195	0	0		4.195	0	0		4.195	0	0		4.195	0	0
4.205	0	0		4.205	0	0		4.205	0	0		4.205	0	0
4.215	0	0		4.215	0	0		4.215	0	0		4.215	0	0
4.225	0	0		4.225	0	0		4.225	0	0		4.225	0	0
4.235	0	0		4.235	0	0		4.235	0	0		4.235	0	0
4.245	0	0		4.245	0	0		4.245	0	0		4.245	0	0
4.255	0	0		4.255	0	0		4.255	0	0		4.255	0	0
4.265	0	0		4.265	0	0		4.265	0	0		4.265	0	0
4.275	0	0		4.275	0	0		4.275	0	0		4.275	0	0
4.285	0	0		4.285	0	0		4.285	0	0		4.285	0	0
4.295	0	0		4.295	0	0		4.295	0	0		4.295	0	0
4.305	0	0		4.305	0	0		4.305	0	0		4.305	0	0
4.315	0	0		4.315	0	0		4.315	0	0		4.315	0	0
4.325	0	0		4.325	0	0		4.325	0	0		4.325	0	0
4.335	0	0		4.335	0	0		4.335	0	0		4.335	0	0
4.345	0	0		4.345	0	0		4.345	0	0		4.345	0	0
4.355	0	0		4.355	0	0		4.355	0	0		4.355	0	0
4.365	0	0		4.365	0	0		4.365	0	0		4.365	0	0
4.375	0	0		4.375	0	0		4.375	0	0		4.375	0	0
4.385	0	0		4.385	0	0		4.385	0	0		4.385	0	0
4.395	0	0		4.395	0	0		4.395	0	0		4.395	0	0
4.405	0	0		4.405	0	0		4.405	0	0		4.405	0	0
4.415	0	0		4.415	0	0		4.415	0	0		4.415	0	0
4.425	0	0		4.425	0	0		4.425	0	0		4.425	0	0
4.435	0	0		4.435	0	0		4.435	0	0		4.435	0	0
4.445	0	0		4.445	0	0		4.445	0	0		4.445	0	0
4.455	0	0		4.455	0	0		4.455	0	0		4.455	0	0
4.465	0	0		4.465	0	0		4.465	0	0		4.465	0	0
4.475	0	0		4.475	0	0		4.475	0	0		4.475	0	0
4.485	0	0		4.485	0	0		4.485	0	0		4.485	0	0
4.495	0	0		4.495	0	0		4.495	0	0		4.495	0	0
4.505	0	0		4.505	0	0		4.505	0	0		4.505	0	0
4.515	0	0		4.515	0	0		4.515	0	0		4.515	0	0
4.525	0	0		4.525	0	0		4.525	0	0		4.525	0	0
4.535	0	0		4.535	0	0		4.535	0	0		4.535	0	0
4.545	0	0		4.545	0	0		4.545	0	0		4.545	0	0
4.555	0	0		4.555	0	0		4.555	0	0		4.555	0	0
4.565	0	0		4.565	0	0		4.565	0	0		4.565	0	0
4.575	0	0		4.575	0	0		4.575	0	0		4.575	0	0
4.585	0	0		4.585	0	0		4.585	0	0		4.585	0	0
4.595	0	0		4.595	0	0		4.595	0	0		4.595	0	0
4.605	0	0		4.605	0	0		4.605	0	0		4.605	0	0
4.615	0	0		4.615	0	0		4.615	0	0		4.615	0	0
4.625	0	0		4.625	0	0		4.625	0	0		4.625	0	0
4.635	0	0		4.635	0	0		4.635	0	0		4.635	0	0
4.645	0	0		4.645	0	0		4.645	0	0		4.645	0	0
4.655	0	0		4.655	0	0		4.655	0	0		4.655	0	0
4.665	0	0		4.665	0	0		4.665	0	0		4.665	0	0
4.675	0	0		4.675	0	0		4.675	0	0		4.675	0	0
4.685	0	0		4.685	0	0		4.685	0	0		4.685	0	0
4.695	0	0		4.695	0	0		4.695	0	0		4.695	0	0
4.705	0	0		4.705	0	0		4.705	0	0		4.705	0	0
4.715	0	0		4.715	0	0		4.715	0	0		4.715	0	0
4.725	0	0		4.725	0	0		4.725	0	0		4.725	0	0
4.735	0	0		4.735	0	0		4.735	0	0		4.735	0	0
4.745	0	0		4.745	0	0		4.745	0	0		4.745	0	0
4.755	0	0		4.755	0	0		4.755	0	0		4.755	0	0
4.765	0	0		4.765	0	0		4.765	0	0		4.765	0	0
4.775	0	0		4.775	0	0		4.775	0	0		4.775	0	0
4.785	0	0		4.785	0	0		4.785	0	0		4.785	0	0
4.795	0	0		4.795	0	0		4.795	0	0		4.795	0	0
4.805	0	0		4.805	0	0		4.805	0	0		4.805	0	0
4.815	0	0		4.815	0	0		4.815	0	0		4.815	0	0
4.825	0	0		4.825	0	0		4.825	0	0		4.825	0	0
4.835	0	0		4.835	0	0		4.835	0	0		4.835	0	0
4.845	0	0		4.845	0	0		4.845	0	0		4.845	0	0
4.855	0	0		4.855	0	0		4.855	0	0		4.855	0	0
4.865	0	0		4.865	0	0		4.865	0	0		4.865	0	0
4.875	0	0		4.875	0	0		4.875	0	0		4.875	0	0
4.885	0	0		4.885	0	0		4.885	0	0		4.885	0	0
4.895	0	0		4.895	0	0		4.895	0	0		4.895	0	0
4.905	0	0		4.905	0	0		4.905	0	0		4.905	0	0
4.915	0	0		4.915	0	0		4.915	0	0		4.915	0	0
4.925	0	0		4.925	0	0		4.925	0	0		4.925	0	0
4.935	0	0		4.935	0	0		4.935	0	0		4.935	0	0
4.945	0	0		4.945	0	0		4.945	0	0		4.945	0	0
4.955	0	0		4.955	0	0		4.955	0	0		4.955	0	0
4.965	0	0		4.965	0	0		4.965	0	0		4.965	0	0
4.975	0	0		4.975	0	0		4.975	0	0		4.975	0	0
4.985	0	0		4.985	0	0		4.985	0	0		4.985	0	0
4.995	0	0		4.995	0	0		4.995	0	0		4.995	0	0

## Sheet: Supplementary Figure 5b
Number of Solute Atoms	Mg/Zn Ratio
28	1
11	1.75
13	2.25
11	1.2
11	0.375
17	0.88889
39	1.4375
11	1.2
21	3.2
29	1.07143
13	1.6
12	1
46	1.875
24	1.18182
12	1.4
32	1.46154
14	2.5
15	0.5
112	1.38298
17	1.42857
123	1.41176
11	0.83333
30	2.33333
22	1.2
49	1.88235
20	1.85714
12	0.71429
17	1.83333
106	1.46512
15	4
14	2.5
13	3.33333
17	3.25
12	1.4
93	1.26829
12	11
46	1.875
17	3.25
16	1.66667
19	0.9
49	2.0625
11	1.75
18	1.25
12	0.5
12	2
15	2.75
11	0.57143
13	2.25
13	1.6
11	0.83333
16	0.77778
17	1.42857
14	1.8
16	2.2
65	1.40741
21	1.33333
38	1.71429
38	2.16667
13	1.16667
16	1.66667
16	1.66667
13	0.85714
32	3
19	0.9
12	0.71429
22	1.2
14	1.8
13	1.16667
11	0.57143
73	1.43333
11	2.66667
15	1.5
22	1.75
28	0.86667
31	2.1
18	1.25
53	1.94444
12	1
13	0.3
26	1.16667
12	1.4
62	1.48
17	1.125
14	2.5
13	1.6
18	1.25
15	0.5
194	1.65753
13	1.6
13	3.33333
12	5
40	1.5
11	4.5
18	2
25	1.77778
34	1.83333
11	1.75
20	1.22222
17	0.7
16	3
15	1.5
42	1.8
21	1.33333
97	1.36585
11	1.75
11	1.2
12	0.5
28	1
13	2.25
120	1.55319
29	1.07143
35	1.91667
35	1.33333
15	1.14286
26	2.25
22	2.14286
125	1.55102
13	1.6
17	0.88889
11	1.75
65	1.6
18	2
18	1
13	0.625
13	1.6
18	2.6
28	2.11111
12	1
16	1.28571
12	1
11	0.83333
11	1.2
16	1.28571
36	1
16	1.66667
11	2.66667
12	2
59	1.45833
12	5
11	0.83333
20	1.22222
13	0.625
15	4
17	1.125
16	1.28571
47	1.47368
14	1.8
13	1.16667
55	1.2
34	2.77778
11	1.75
11	1.75
15	2.75
12	2
17	0.7
12	0.71429
16	0.6
22	0.46667
14	3.66667
101	1.88571
22	1.2
13	1.16667
25	1.77778
47	2.13333
13	3.33333
11	1.2
21	1.1
15	1.14286
11	2.66667
12	2
12	1.4
25	1.27273
12	1
21	3.2
22	1.75
17	1.83333
13	1.6
11	4.5
19	2.8
77	1.33333
74	1.17647
11	0.83333
47	1.13636
15	1.5
20	2.33333
13	0.85714
19	3.75
45	1.36842
11	1.75
13	2.25
12	3
39	2
11	0.83333
31	0.55
13	2.25
21	1.33333
21	1.33333
15	4
28	1.8
14	3.66667
13	5.5
19	8.5
16	0.77778
98	1.57895
14	1
21	1.625
41	1.92857
11	1.75
44	1
41	0.70833
21	1.33333
19	2.16667
30	0.66667
17	0.88889
14	1.33333
92	1.42105
12	2
17	1.42857
21	0.75
13	1.6
25	1.5
65	1.09677
88	1.83871
11	2.66667
36	2
12	1
11	1.75
28	0.86667
15	0.875
12	1.4
26	0.625
13	1.6
36	1.57143
76	0.94872
103	1.14583
14	1.33333
11	1.75
13	3.33333
17	1.125
47	0.95833
17	0.41667
16	2.2
125	1.11864
28	0.75
14	1.33333
22	1.2
124	1.03279
23	1.875
19	0.9
95	1.63889
20	3
11	4.5
22	1.75
33	1.53846
14	1
22	1
36	1.25
14	1.33333
16	1.66667
47	1.35
19	1.11111
11	0.83333
31	0.9375
162	1.34783
11	0.57143
21	2
15	1.14286
33	1.75
12	1.4
33	1.0625
12	2
21	2
11	1.2
14	2.5
37	1.84615
16	1
74	1.55172
22	2.66667
21	1.33333
26	1.6
30	1.14286
12	1.4
55	1.5
14	0.27273
11	4.5
22	2.14286
18	1.25
13	1.6
27	1.45455
11	2.66667
15	1.14286
59	1.26923
12	2
11	10
22	1
12	0.33333
16	1.66667
18	2.6
11	1.75
20	4
13	1.16667
24	1
11	10
12	1.4
13	0.85714
12	2
11	1.2
25	1.5
12	2
20	0.53846
29	1.63636
16	4.33333
13	0.44444
37	1.17647
13	2.25
17	1.42857
58	1.9
16	1
15	4
13	0.625
34	0.7
21	1.625
31	1.21429
30	1.72727
113	1.51111
20	1.85714
12	1
21	2.5
35	0.75
11	1.2
43	1.6875
128	1.28571
14	1.8
25	2.125
12	5
11	0.57143
120	1.0339
31	0.82353
11	0.375
25	1.5
20	1.85714
11	0.83333
17	2.4
28	1.15385
28	1.33333
32	1.66667
18	1.57143
11	0.22222
11	1.2
12	1.4
12	0.5
12	2
71	1.36667
16	1.28571
15	0.875
22	2.66667
116	1.18868
50	1.63158
16	1
53	1.20833
54	1.34783
19	2.16667
48	2.2
14	1.8
22	1.2
38	2.16667
13	2.25
15	2.75
34	1.61538
19	3.75
11	10
14	0.75
13	1.16667
11	1.2
35	1.91667
31	3.42857
12	1.4
21	1.625
13	1.16667
21	3.2
39	1.4375
15	2.75
24	1.66667
17	1.42857
99	1.91176
12	0.5
26	1.88889
58	1.14815
11	1.2
16	1.66667
11	1.75
30	2
16	1.66667
23	0.76923
20	2.33333
11	1.75
22	1.2
12	5
12	2
26	2.71429
171	1.31081
59	1.26923
43	1.6875
17	1.83333
20	0.81818
11	0.83333
39	2.54545
12	2
14	0.55556
17	1.125
11	4.5
16	1.28571
12	1
33	1.2
11	10
11	0.83333
11	1.2
23	1.875
28	1
26	0.73333
24	2.42857
27	1.07692
15	2
12	3
17	1.42857
25	1.77778
35	1.33333
11	2.66667
20	1.5
11	0.375
22	1.75
14	1.33333
14	1
55	1.29167
62	1.21429
46	1.09091
11	1.75
12	1.4
21	2.5
12	1.4
11	0.83333
25	1.08333
72	1.76923
23	2.83333
46	1.19048
14	13
22	1.75
13	1.6
16	1.28571
80	0.86047
12	2
12	1
40	0.90476
15	0.5
76	1.375
68	1.42857
32	1.46154
13	1.16667
15	1.14286
78	1.6
11	0.57143
21	1.33333
11	1.75
15	0.875
15	1.5
38	1.375
27	1.7
36	1
21	1.1
43	1.15
11	1.2
12	1.4
31	2.1
27	1.7
11	0.57143
15	2
15	1.14286
18	2.6
12	2
11	2.66667
190	1.04301
91	1.84375
52	1.88889
73	1.28125
12	1.4
12	3
24	1.4
33	1.35714
11	4.5
61	1.34615
16	1.28571
26	2.25
11	1.2
38	1
140	1.05882
13	2.25
97	2.12903
19	0.9
22	1.44444
11	1.75
11	1.2
37	1.17647
32	1.13333
12	3
17	1.125
15	0.875
12	2
11	0.83333
13	1.6
17	1.42857
11	0.57143
29	1.63636
15	1.5
19	2.8
16	2.2
57	1.11111
26	2.71429
13	1.6
19	1.11111
41	1.27778
14	1.33333
13	2.25
12	1.4
21	1.625
44	0.91304
21	1.1
24	0.84615
12	0.71429
22	1.75
40	1.22222
17	0.41667
43	0.95455
40	1
12	1.4
11	0.83333
57	2.16667
46	1.09091
30	1.30769
26	1.6
91	0.89583
49	1.88235
21	1.33333
12	0.5
16	1.28571
17	4.66667
16	0.77778
73	1.35484
11	1.75
13	1.16667
13	1.6
27	1.25
11	4.5
18	1.57143
16	0.6
38	1.71429
12	1.4
11	0.83333
13	0.625
26	1.88889
15	0.5
12	1.4
89	1.96667
36	2
31	1.38462
82	1.73333
24	1.18182
14	1
40	1.35294
11	1.2
21	1.1
11	2.66667
14	1.8
12	0.71429
13	1.6
19	1.375
15	1.14286
17	2.4
45	1.5
22	1.44444
12	0.71429
15	2
11	0.83333
16	1
23	1.875
24	1.18182
24	2
23	2.28571
26	1.36364
35	1.91667
11	1.75
38	0.80952
12	2
17	2.4
11	0.22222
36	2
11	0.57143
25	1.77778
12	1.4
16	0.6
20	0.81818
15	0.875
14	0.75
21	1.625
17	0.88889
17	7.5
17	0.88889
14	0.75
21	2
12	1
12	1
12	0.71429
13	2.25
16	0.77778
86	1.6875
24	0.84615
22	1.2
21	4.25
18	2
29	1.41667
12	1.4
16	1.66667
12	0.71429
12	0.5
12	3
45	1.8125
13	1.6
21	1.1
12	2
11	1.75
13	2.25
16	0.77778
32	1.13333
12	5
13	1.6
13	2.25
15	0.875
90	1.43243
35	1.33333
16	0.77778
11	0.57143
11	1.75
11	1.75
59	1.68182
11	1.2
13	3.33333
17	0.88889
15	2
26	2.25
16	1
24	0.5
12	1.4
12	1.4
24	1.66667
40	1.85714
20	1.22222
122	1.65217
90	1.09302
13	0.44444
22	2.14286
48	0.77778
81	1.7931
45	0.875
23	0.76923
11	10
168	1.0241
28	1
45	1.36842
11	1.2
52	1
29	1.9
15	0.66667
14	0.75
123	1.32075
18	0.28571
12	3
13	1.16667
11	4.5
11	1.2
55	1.3913
11	1.75
12	1
15	2
17	1.42857
21	2.5
14	1.8
13	0.44444
11	0.83333
14	3.66667
15	1.5
191	1.48052
14	2.5
11	0.83333
42	2.5
18	1.57143
30	3.28571
15	4
17	2.4
14	1.8
29	0.8125
13	0.85714
13	0.625
12	0.71429
29	1.63636
13	0.85714
11	2.66667
11	1.2
11	1.2
32	3
11	0.57143
14	0.55556
12	5
20	1.22222
31	0.63158
18	2
12	1
22	1
26	1.16667
18	2
20	9
30	0.875
17	0.7
12	5
15	2
13	1.16667
117	2.16216
15	14
27	1.25
14	1.8
12	1.4
45	2
12	2
143	1.6
66	1.35714
13	1.16667
35	1.5
11	0.57143
14	2.5
21	1.625
22	1.75
64	1
27	2.85714
39	1.29412
95	1.56757
12	2
14	2.5
26	1
37	1.64286
11	1.2
13	0.625
11	0.83333
19	1.71429
19	0.72727
28	1.15385
18	0.63636
21	6
12	1
24	2.42857
24	0.71429
27	1.07692
13	0.85714
48	2.42857
75	2
17	1.83333
11	1.75
42	0.90909
22	3.4
44	1
102	1.4878
16	1
16	1
15	1.5
33	2.66667
20	0.81818
14	0.4
23	3.6
12	1
65	1.95455
12	0.71429
85	1.36111
24	1.18182
24	2
15	0.875
15	1.5
14	0.55556
15	0.66667
118	1.56522
69	1.15625
18	2.6
12	0.71429
11	0.83333
32	1
59	1.36
11	4.5
20	1.85714
21	0.61538
11	1.2
13	0.625
147	1.49153
36	1.25
13	1.6
32	1
12	1.4
11	10
12	1.4
11	1.2
13	2.25
11	1.75
29	1.41667
123	1.61702
18	1
14	0.75
14	1
12	1.4
16	2.2
12	0.71429
15	0.66667
20	1.5
17	0.88889
32	0.68421
11	1.2
12	1.4
89	1.78125
25	1.27273
12	1.4
23	1.55556
11	1.2
19	0.9
25	1.27273
12	3
13	5.5
11	0.83333
20	2.33333
20	1
18	2.6
112	1.24
23	1.55556
14	1.8
14	1
11	1.75
12	2
25	1.77778
13	1.16667
19	1.11111
45	1.64706
17	2.4
23	2.28571
14	1.8
33	0.94118
25	2.57143
11	1.75
18	1
30	0.875
29	1.41667
41	1.27778
14	2.5
13	1.16667
53	1.30435
24	1.4
68	0.94286
19	0.9
17	3.25
20	0.66667
11	2.66667
50	2.125
12	0.5
31	2.875
27	1.7
37	1.46667
24	1.4
89	1.225
12	5
13	0.625
63	1.42308
23	0.64286
30	1.14286
12	2
25	1.5
19	2.16667
31	1.06667
127	1.08197
11	2.66667
12	1
12	1.4
22	1.75
16	4.33333
17	1.83333
19	8.5
13	0.85714
36	1.57143
17	2.4
28	1.15385
15	1.14286
11	0.375
11	1.75
11	1.2
90	1.25
15	2.75
16	1.28571
53	1.30435
26	1.36364
53	1.94444
17	0.7
19	1.71429
21	0.75
17	3.25
13	1.6
12	1.4
175	1.5
54	1.7
14	1.33333
14	1.8
18	0.38462
17	3.25
12	2
19	1.11111
94	0.88
38	0.65217
17	2.4
11	0.57143
11	0.83333
12	3
27	1.25
38	1.11111
12	0.71429
11	0.83333
11	1.2
31	1.06667
42	1.1
14	1.8
27	3.5
25	1.77778
21	1.625
22	1.44444
12	2
15	1.14286
17	4.66667
26	1.36364
38	0.9
12	1.4
19	0.72727
38	0.80952
16	1.66667
79	1.32353
13	1.6
48	2
16	0.77778
13	0.625
74	1.64286
16	3
28	2.11111
11	1.2
55	1.29167
15	2.75
89	1.34211
38	1.53333
26	5.5
12	2
15	0.66667
13	1.16667
20	1.85714
11	2.66667
11	4.5
11	2.66667
11	1.75
14	0.75
19	1.375
62	1.2963
12	2
12	1
16	1.66667
16	3
112	1.24
12	1
24	1.4
13	1.16667
15	1.5
16	0.6
21	1.625
17	1.42857
13	1.6
176	1.58824
13	0.85714
42	2
31	2.44444
14	1.33333
92	1.19048
30	2
21	0.75
12	1.4
11	1.75
13	1.16667
28	1.15385
29	2.22222
24	1.66667
11	1.2
14	0.75
11	1.75
11	2.66667
26	1.16667
94	1.61111
13	1.6
18	1.57143
26	2.25
15	0.66667
13	1.16667
14	1
13	1.16667
34	1
14	1.33333
159	1.14865
28	2.5
14	0.55556
11	4.5
15	0.875
13	0.85714
13	2.25
25	1.27273
29	3.14286
33	2
33	1.0625
19	0.72727
17	1.42857
15	2
27	1.7
11	10
21	3.2
12	3
84	0.95349
20	1.5
12	0.5
23	2.83333
11	0.375
12	2
13	1.6
13	0.625
23	2.28571
11	1.75
12	3
14	2.5
11	4.5
18	1
30	1.14286
75	1.14286
11	1.75
14	2.5
19	0.9
12	2
13	3.33333
13	1.6
24	1.66667
16	3
16	4.33333
12	1
15	1.5
16	1.28571
30	1.72727
14	0.4
13	0.85714
16	1
28	1.33333
16	1.66667
25	2.57143
26	2.25
30	1.30769
29	1.63636
17	0.7
11	1.75
12	1.4
23	1.55556
12	1
17	1.125
13	5.5
202	1.37647
13	3.33333
23	3.6
18	2
50	1.38095
11	2.66667
36	1.4
12	3
28	2.11111
17	0.88889
17	1.83333
34	1.61538
27	0.6875
20	0.33333
20	1.5
23	1.875
19	2.8
12	3
14	1.33333
11	1.2
34	0.88889
93	0.97872
16	1.28571
13	3.33333
14	0.4
19	1.11111
14	1.33333
11	0.83333
62	1.58333
63	1.1
112	1.15385
11	1.2
12	1.4
17	1.42857
42	1.1
14	2.5
12	1
53	1.78947
13	2.25
15	0.5
13	1.6
15	2
12	1.4
11	4.5
11	4.5
39	0.77273
20	1.5
98	1.88235
25	1.5
35	1.69231
11	0.375
37	1.64286
45	0.95652
42	1.1
48	1.82353
14	1
13	0.85714
12	3
19	0.72727
23	1.3
26	1
13	2.25
34	0.88889
22	1.2
16	2.2
11	4.5
12	2
11	1.75
26	2.25
14	1
11	2.66667
78	0.90244
14	1.8
109	1.36957
29	2.625
16	1.28571
13	1.16667
45	1.25
37	1.84615
16	1
47	1.47368
17	0.7
30	2.75
15	0.875
16	1
29	2.22222
13	5.5
11	1.2
26	0.73333
30	1.5
14	2.5
26	1.16667
11	4.5
14	1.33333
27	0.92857
15	2
23	1.09091
17	2.4
14	1.33333
28	0.75
43	1.52941
17	2.4
11	2.66667
16	1
46	1.875
12	1.4
15	2.75
21	2
16	1.66667
11	1.2
13	1.16667
19	1.71429
12	1
22	1.75
46	1.42105
14	2.5
46	2.06667
12	0.71429
104	2.25
25	1.08333
12	2
15	0.875
22	1.2
29	1.41667
35	1.69231
22	0.83333
233	1.74118
40	4
11	1.2
14	0.55556
13	1.16667
44	1.31579
110	0.96429
86	1.09756
34	0.88889
14	2.5
15	1.14286
39	1.05263
19	1.71429
11	1.75
21	1.1
13	1.6
16	1.66667
22	2.14286
16	1.28571
11	4.5
15	1.5
28	1
19	2.16667
17	1.125
13	0.85714
21	1.625
219	1.30526
30	1
33	1.2
11	1.75
23	1.55556
11	1.75
20	1.5
11	1.2
18	2.6
11	1.75
67	1.09375
25	4
16	1
11	0.57143
28	0.86667
11	0.57143
18	1.57143
14	13
14	1.33333
23	0.76923
12	0.5
14	0.75
26	2.25
16	1.66667
11	4.5
122	1.59574
13	2.25
12	3
49	2.76923
141	1.82
15	1.5
48	1.28571
17	0.7
65	1.5
11	1.75
12	3
12	1
14	1.8
30	0.76471
107	1.54762
100	1.04082
14	0.55556
12	2
18	0.8
28	1.54545
14	1.8
12	3
16	1
15	6.5
13	1.6
12	3
18	0.8
15	1.5
14	1.33333
53	1.03846
24	0.5
15	0.66667
17	0.7
20	2.33333
32	0.6
11	0.22222
14	6
11	1.2
14	1.33333
15	1.14286
16	1.66667
24	1.4
14	6
64	1.66667
56	1.24
31	2.1
30	1.30769
33	1.75
16	1.28571
17	1.83333
17	1.83333
12	1.4
19	1.71429
15	4
59	1.18519
76	1.62069
170	1.46377
24	1.66667
47	1.47368
12	1.4
16	1.66667
19	1.375
13	0.44444
15	1.14286
15	4
13	1.6
18	1.25
12	11
20	1
40	1.5
12	1.4
61	1.90476
29	1.41667
13	2.25
18	2
28	0.75
13	3.33333
24	3
46	0.84
19	1.11111
17	0.30769
23	1.09091
11	1.75
24	1.18182
33	1.2
12	0.33333
11	4.5
68	1.26667
14	3.66667
16	0.45455
44	1.75
17	0.7
12	1
43	1.04762
31	2.1
13	5.5
11	1.2
13	1.6
12	1.4
33	1.0625
12	1.4
15	0.875
65	1.40741
48	1.08696
12	3
21	1.625
28	1.15385
16	1.28571
13	0.85714
15	1.5
13	1.16667
13	1.6
124	1.58333
46	1.42105
32	1.46154
26	1
31	1.81818
12	2
18	0.63636
11	2.66667
16	1.66667
35	1.69231
11	0.57143
67	1.09375
15	1.5
59	1.95
13	1.6
14	0.75
24	3
22	2.14286
32	2.2
17	2.4
88	1.51429
11	4.5
13	5.5
13	1.16667
11	0.57143
18	1.57143
35	1.91667
21	1.625
24	1.4
19	0.46154
32	1.28571
61	1.54167
14	1
26	1.16667
29	1.63636
17	1.42857
22	1.75
15	2.75
14	1
13	1.6
11	2.66667
13	0.625
13	1.16667
31	2.1
37	1.64286
68	1.83333
11	4.5
11	0.83333
17	3.25
19	1.375
11	1.2
47	1.61111
16	1.66667
17	0.7
24	2
93	1.26829
26	1.16667
26	1
24	1
20	0.66667
18	3.5
17	1.83333
39	1.78571
17	0.54545
13	5.5
26	1.88889
12	0.71429
30	0.76471
11	0.83333
17	2.4
15	1.5
107	1.37778
16	0.6
14	1.8
16	3
14	1.8
15	2.75
26	0.85714
19	2.8
13	1.6
16	0.77778
17	1.83333
127	0.95385
11	2.66667
14	1.33333
40	0.6
22	1.2
19	3.75
11	0.83333
18	1
13	1.6
11	4.5
19	1.71429
45	1.25
13	3.33333
14	3.66667
13	1.16667
11	0.83333
13	3.33333
24	1.66667
17	1.125
17	1.83333
12	5
11	1.75
33	1.35714
11	1.75
11	2.66667
13	2.25
13	0.85714
13	1.6
12	1
14	3.66667
21	1.625
12	1
31	0.9375
27	2
16	0.77778
12	3
13	2.25
11	0.57143
11	1.2
15	1.5
42	1.21053
16	1.28571
14	2.5
13	2.25
101	1.72973
15	4
28	1
11	1.2
115	1.67442
23	1.55556
35	1.05882
32	2.2
20	0.81818
15	1.14286
21	2.5
88	0.95556
22	1.75
26	1.16667
27	2.85714
34	1.26667
12	0.5
60	1.22222
11	1.75
21	4.25
73	1.21212
26	1.88889
22	1.2
33	2.3
11	1.75
11	0.375
16	1.28571
22	1
74	2.21739
13	1.16667
12	3
11	2.66667
11	1.2
11	2.66667
96	1.46154
21	1.1
41	1.27778
18	0.63636
14	1
17	0.7
19	0.46154
37	2.36364
11	1.75
12	1.4
17	1.125
16	1.66667
34	1
47	1.61111
34	1.83333
19	2.8
17	1.42857
17	1.83333
18	2
19	0.9
14	1
14	1.8
12	3
14	1.33333
35	1.05882
87	1.35135
23	1.55556
23	1.875
88	1.83871
72	1.88
19	3.75
11	1.2
15	6.5
39	1.78571
12	1.4
11	0.57143
42	3.2
20	1
24	3
11	1.2
31	1.06667
11	1.75
21	0.5
11	0.375
13	0.625
42	1.625
22	2.14286
81	1.18919
12	1
73	1.60714
14	2.5
11	2.66667
34	2.4
16	4.33333
20	1.5
14	0.75
18	2
35	1.33333
98	1.8
12	2
11	0.83333
11	1.2
74	0.94737
97	1.20455
27	1.25
16	1
35	1.69231
36	1.11765
11	1.75
23	1.09091
22	1.44444
30	2
15	0.875
13	1.6
20	1.22222
15	2
35	2.5
13	3.33333
17	1.42857
149	1.61404
11	2.66667
12	0.71429
12	2
16	1.66667
32	2.2
47	0.95833
48	1.08696
40	1.66667
37	1.3125
27	4.4
23	2.28571
50	1.38095
13	0.85714
12	3
28	6
100	2.125
20	1.5
11	1.75
25	1.77778
11	10
23	2.83333
30	1.14286
19	0.72727
12	0.33333
69	1.15625
91	2.03333
26	2.25
11	0.83333
14	1.33333
11	0.83333
19	1.11111
11	0.57143
47	3.27273
25	1.08333
17	1.83333
13	5.5
11	2.66667
32	1.90909
12	1.4
11	0.375
33	1.35714
13	0.85714
14	1.33333
69	2
45	1.04545
12	5
26	1.36364
22	2.66667
12	2
16	0.45455
16	2.2
11	1.2
31	1.21429
18	1.57143
68	1.06061
12	2
18	0.8
35	2.18182
11	1.2
14	1
25	2.125
11	0.57143
29	3.83333
11	0.57143
27	1.07692
15	0.5
17	2.4
15	1.14286
74	1.64286
27	1.07692
14	2.5
20	1.5
13	2.25
12	1.4
14	2.5
30	3.28571
20	0.53846
13	0.625
23	3.6
39	1.4375
12	1.4
60	1.72727
12	1
27	1.45455
16	1
12	1.4
14	0.4
28	0.86667
45	1.64706
39	1.6
16	3
12	0.5
15	2
11	2.66667
105	1.5
62	1.95238
91	1.84375
17	1.125
24	0.84615
19	1.71429
20	2.33333
18	1.57143
13	0.85714
12	1.4
40	1.35294
102	1.55
12	1
15	2.75
11	1.75
103	1.28889
29	0.52632
25	1.5
11	2.66667
26	1.6
13	1.16667
11	1.75
28	1
35	2.18182
49	1.45
11	10
11	2.66667
12	0.5
34	1.61538
47	2.61538
22	1
69	1.46429
11	1.2
11	2.66667
12	2
14	1.8
13	5.5
16	2.2
33	2.3
15	0.875
30	1.30769
14	2.5
30	2.33333
19	0.72727
12	0.71429
14	0.75
117	1.78571
12	5
11	0.83333
21	2
29	1.23077
11	0.83333
18	0.8
12	3
11	2.66667
14	2.5
138	1.37931
54	1.7
24	1.4
37	1.64286
41	0.64
15	1.5
28	2.11111
23	0.91667
38	2.16667
91	2.25
15	2.75
76	1
16	1.28571
73	0.87179
13	1.6
33	2.66667
32	3
12	0.5
21	0.90909
12	1.4
11	0.83333
20	1.85714
18	1.57143
38	2.45455
17	0.88889
33	1.75
11	0.57143
16	4.33333
12	2
26	1
11	0.57143
12	0.71429
26	1.36364
12	3
11	1.75
21	1.33333
98	1.17778
12	1
12	0.71429
13	1.16667
34	1.83333
12	3
12	1
21	0.5
11	1.75
23	0.76923
23	1.3
12	3
11	2.66667
25	0.66667
41	1.92857
11	4.5
16	1.66667
22	4.5
25	1.5
13	3.33333
12	1.4
15	1.5
21	1.33333
14	1.8
16	1.66667
14	1.33333
28	2.5
17	1.42857
13	2.25
16	3
28	2.11111
11	1.2
23	1.55556
43	1.38889
15	1.5
35	2.88889
11	1.2
11	1.75
181	1.29114
12	3
24	0.84615
15	0.36364
28	1.33333
50	1.63158
23	3.6
26	1.36364
15	1.5
36	1.57143
32	1.46154
22	4.5
13	0.625
95	1.4359
59	1.80952
11	0.375
13	12
20	1.85714
45	1.64706
26	1.16667
57	1.28
18	1.25
11	1.75
19	1.71429
83	1.44118
11	2.66667
14	2.5
147	1.26154
11	0.83333
34	3.25
17	3.25
12	0.5
35	2.5
11	1.75
12	0.5
142	2.02128
11	0.83333
20	1.5
52	1.47619
17	1.42857
27	0.8
23	2.28571
109	1.22449
12	1.4
29	1.41667
29	1.41667
131	1.56863
43	1.52941
28	2.5
40	0.66667
42	1.21053
29	1.63636
14	1.8
15	2
32	1.66667
16	1.66667
26	1.16667
11	0.83333
16	1.28571
39	1.4375
35	1.91667
14	1.8
32	2.2
13	1.6
17	1.42857
38	2.16667
11	0.83333
17	1.42857
13	3.33333
15	1.14286
13	1.16667
14	1.8
78	1.29412
18	0.5
22	1.2
12	2
11	2.66667
35	2.18182
59	0.96667
11	0.22222
28	1.8
66	1.53846
20	1.85714
13	2.25
22	0.57143
39	3.875
11	1.75
12	0.71429
91	1.11628
34	1.26667
11	1.2
18	2
15	0.875
15	2
12	1
14	0.27273
12	1.4
37	2.36364
13	2.25
12	1.4
21	4.25
53	1.30435
19	1.71429
13	2.25
15	1.14286
17	1.125
12	1.4
39	1.6
76	1.53333
22	1.2
11	1.2
15	1.5
11	1.75
132	1.12903
11	2.66667
236	2.06494
12	5
17	1.125
141	1.35
117	1.72093
39	1.29412
11	1.75
11	1.2
95	1.2093
43	1.26316
61	1.10345
21	1.625
76	2.61905
57	1.47826
17	1.83333
11	0.57143
13	2.25
13	2.25
62	1.2963
24	2
17	0.7
79	1.82143
13	2.25
18	2.6
19	1.71429
27	1.07692
24	2
17	0.88889
19	2.16667
21	1.625
81	1.6129
54	1.57143
70	1.33333
16	1.28571
11	1.75
33	1.2
13	1.6
14	0.4
26	2.25
11	1.75
12	2
12	0.71429
42	1.47059
25	1.27273
25	0.78571
113	1.26
25	2.125
18	2.6
13	0.44444
70	1.12121
118	2.18919
23	1.875
11	0.83333
19	1.71429
14	0.75
22	2.66667
13	1.16667
23	1.09091
16	2.2
[truncated: 784 more rows]

## Sheet: Supplementary Figure 6b
Mass-to-charge ratio, Da	Ion Count
0	0
0.01	0
0.02	0
0.03	0
0.04	0
0.05	0
0.06	0
0.07	0
0.08	0
0.09	0
0.1	0
0.11	0
0.12	0
0.13	0
0.14	0
0.15	0
0.16	0
0.17	0
0.18	0
0.19	0
0.2	0
0.21	0
0.22	0
0.23	1
0.24	2
0.25	6
0.26	10
0.27	12
0.28	27
0.29	14
0.3	35
0.31	48
0.32	54
0.33	54
0.34	55
0.35	68
0.36	60
0.37	95
0.38	95
0.39	107
0.4	80
0.41	140
0.42	136
0.43	127
0.44	144
0.45	164
0.46	170
0.47	215
0.48	219
0.49	248
0.5	267
0.51	296
0.52	305
0.53	286
0.54	296
0.55	291
0.56	272
0.57	251
0.58	273
0.59	260
0.6	237
0.61	276
0.62	257
0.63	224
0.64	257
0.65	241
0.66	271
0.67	233
0.68	219
0.69	230
0.7	231
0.71	257
0.72	237
0.73	256
0.74	266
0.75	233
0.76	240
0.77	217
0.78	234
0.79	238
0.8	241
0.81	234
0.82	258
0.83	217
0.84	226
0.85	213
0.86	223
0.87	225
0.88	200
0.89	238
0.9	200
0.91	202
0.92	222
0.93	215
0.94	221
0.95	215
0.96	193
0.97	189
0.98	182
0.99	202
1	22668
1.01	13189
1.02	320
1.03	229
1.04	251
1.05	243
1.06	202
1.07	242
1.08	193
1.09	215
1.1	234
1.11	192
1.12	203
1.13	199
1.14	213
1.15	192
1.16	177
1.17	211
1.18	206
1.19	202
1.2	196
1.21	185
1.22	191
1.23	188
1.24	187
1.25	214
1.26	180
1.27	192
1.28	186
1.29	170
1.3	190
1.31	163
1.32	170
1.33	195
1.34	190
1.35	173
1.36	172
1.37	189
1.38	175
1.39	168
1.4	173
1.41	163
1.42	170
1.43	169
1.44	167
1.45	170
1.46	168
1.47	194
1.48	168
1.49	164
1.5	180
1.51	158
1.52	173
1.53	164
1.54	176
1.55	175
1.56	157
1.57	149
1.58	169
1.59	157
1.6	155
1.61	168
1.62	154
1.63	147
1.64	158
1.65	163
1.66	153
1.67	172
1.68	164
1.69	163
1.7	157
1.71	137
1.72	163
1.73	171
1.74	136
1.75	164
1.76	167
1.77	175
1.78	162
1.79	166
1.8	139
1.81	156
1.82	160
1.83	176
1.84	167
1.85	139
1.86	156
1.87	135
1.88	146
1.89	150
1.9	137
1.91	160
1.92	154
1.93	149
1.94	146
1.95	124
1.96	151
1.97	151
1.98	156
1.99	144
2	167
2.01	1233
2.02	735
2.03	202
2.04	175
2.05	170
2.06	174
2.07	177
2.08	151
2.09	160
2.1	160
2.11	140
2.12	169
2.13	146
2.14	134
2.15	130
2.16	155
2.17	137
2.18	121
2.19	151
2.2	158
2.21	148
2.22	149
2.23	137
2.24	150
2.25	130
2.26	143
2.27	155
2.28	139
2.29	148
2.3	157
2.31	160
2.32	137
2.33	147
2.34	132
2.35	126
2.36	129
2.37	163
2.38	142
2.39	140
2.4	148
2.41	119
2.42	122
2.43	131
2.44	135
2.45	134
2.46	127
2.47	119
2.48	114
2.49	138
2.5	130
2.51	125
2.52	124
2.53	110
2.54	127
2.55	120
2.56	130
2.57	128
2.58	115
2.59	118
2.6	126
2.61	145
2.62	151
2.63	120
2.64	142
2.65	133
2.66	114
2.67	139
2.68	156
2.69	132
2.7	142
2.71	130
2.72	133
2.73	132
2.74	120
2.75	101
2.76	136
2.77	121
2.78	120
2.79	121
2.8	125
2.81	116
2.82	118
2.83	132
2.84	110
2.85	105
2.86	106
2.87	128
2.88	122
2.89	130
2.9	112
2.91	143
2.92	123
2.93	110
2.94	135
2.95	116
2.96	109
2.97	131
2.98	113
2.99	117
3	120
3.01	117
3.02	113
3.03	115
3.04	121
3.05	107
3.06	102
3.07	107
3.08	111
3.09	121
3.1	94
3.11	127
3.12	107
3.13	118
3.14	121
3.15	111
3.16	121
3.17	121
3.18	127
3.19	104
3.2	118
3.21	129
3.22	105
3.23	119
3.24	132
3.25	117
3.26	119
3.27	115
3.28	113
3.29	117
3.3	130
3.31	122
3.32	117
3.33	102
3.34	134
3.35	97
3.36	104
3.37	109
3.38	112
3.39	99
3.4	110
3.41	118
3.42	121
3.43	109
3.44	100
3.45	100
3.46	107
3.47	93
3.48	101
3.49	118
3.5	113
3.51	91
3.52	119
3.53	101
3.54	94
3.55	99
3.56	100
3.57	93
3.58	102
3.59	104
3.6	96
3.61	125
3.62	116
3.63	99
3.64	104
3.65	113
3.66	103
3.67	97
3.68	110
3.69	96
3.7	113
3.71	85
3.72	113
3.73	113
3.74	119
3.75	105
3.76	93
3.77	106
3.78	103
3.79	116
3.8	93
3.81	136
3.82	94
3.83	107
3.84	95
3.85	103
3.86	98
3.87	122
3.88	113
3.89	119
3.9	88
3.91	123
3.92	112
3.93	97
3.94	103
3.95	104
3.96	94
3.97	95
3.98	117
3.99	100
4	111
4.01	109
4.02	87
4.03	99
4.04	92
4.05	110
4.06	97
4.07	104
4.08	109
4.09	116
4.1	78
4.11	78
4.12	88
4.13	102
4.14	106
4.15	97
4.16	95
4.17	101
4.18	106
4.19	109
4.2	110
4.21	96
4.22	87
4.23	103
4.24	90
4.25	104
4.26	121
4.27	94
4.28	100
4.29	103
4.3	91
4.31	101
4.32	95
4.33	103
4.34	118
4.35	88
4.36	97
4.37	94
4.38	95
4.39	100
4.4	97
4.41	107
4.42	99
4.43	109
4.44	117
4.45	91
4.46	104
4.47	88
4.48	94
4.49	94
4.5	80
4.51	94
4.52	106
4.53	107
4.54	92
4.55	103
4.56	96
4.57	110
4.58	85
4.59	85
4.6	107
4.61	114
4.62	78
4.63	80
4.64	105
4.65	81
4.66	93
4.67	104
4.68	85
4.69	100
4.7	96
4.71	87
4.72	108
4.73	102
4.74	89
4.75	74
4.76	99
4.77	97
4.78	107
4.79	108
4.8	86
4.81	96
4.82	89
4.83	91
4.84	90
4.85	87
4.86	84
4.87	92
4.88	90
4.89	83
4.9	86
4.91	81
4.92	99
4.93	84
4.94	83
4.95	90
4.96	91
4.97	92
4.98	89
4.99	96
5	76
5.01	84
5.02	85
5.03	88
5.04	85
5.05	81
5.06	86
5.07	95
5.08	98
5.09	97
5.1	108
5.11	90
5.12	86
5.13	81
5.14	80
5.15	83
5.16	74
5.17	98
5.18	87
5.19	85
5.2	97
5.21	86
5.22	96
5.23	99
5.24	107
5.25	96
5.26	89
5.27	71
5.28	96
5.29	99
5.3	104
5.31	92
5.32	89
5.33	101
5.34	85
5.35	84
5.36	92
5.37	98
5.38	84
5.39	87
5.4	76
5.41	73
5.42	82
5.43	88
5.44	99
5.45	89
5.46	102
5.47	99
5.48	92
5.49	94
5.5	89
5.51	82
5.52	102
5.53	95
5.54	87
5.55	92
5.56	72
5.57	97
5.58	69
5.59	95
5.6	86
5.61	100
5.62	70
5.63	78
5.64	88
5.65	96
5.66	78
5.67	95
5.68	90
5.69	97
5.7	75
5.71	92
5.72	70
5.73	91
5.74	78
5.75	106
5.76	86
5.77	86
5.78	83
5.79	82
5.8	80
5.81	87
5.82	78
5.83	83
5.84	75
5.85	90
5.86	86
5.87	91
5.88	62
5.89	69
5.9	68
5.91	91
5.92	72
5.93	75
5.94	85
5.95	78
5.96	86
5.97	74
5.98	97
5.99	83
6	86
6.01	85
6.02	74
6.03	86
6.04	81
6.05	94
6.06	70
6.07	79
6.08	92
6.09	91
6.1	83
6.11	78
6.12	77
6.13	84
6.14	93
6.15	103
6.16	78
6.17	84
6.18	76
6.19	78
6.2	88
6.21	77
6.22	77
6.23	86
6.24	81
6.25	81
6.26	84
6.27	84
6.28	82
6.29	75
6.3	83
6.31	74
6.32	77
6.33	78
6.34	92
6.35	77
6.36	84
6.37	94
6.38	83
6.39	88
6.4	84
6.41	80
6.42	86
6.43	77
6.44	84
6.45	89
6.46	84
6.47	82
6.48	65
6.49	81
6.5	79
6.51	94
6.52	70
6.53	67
6.54	81
6.55	94
6.56	77
6.57	84
6.58	84
6.59	78
6.6	66
6.61	76
6.62	85
6.63	85
6.64	74
6.65	93
6.66	77
6.67	96
6.68	95
6.69	94
6.7	80
6.71	86
6.72	75
6.73	77
6.74	79
6.75	100
6.76	74
6.77	86
6.78	83
6.79	85
6.8	87
6.81	83
6.82	86
6.83	78
6.84	68
6.85	82
6.86	93
6.87	74
6.88	82
6.89	87
6.9	79
6.91	69
6.92	68
6.93	65
6.94	75
6.95	82
6.96	87
6.97	84
6.98	80
6.99	95
7	83
7.01	71
7.02	88
7.03	88
7.04	68
7.05	69
7.06	68
7.07	90
7.08	85
7.09	65
7.1	76
7.11	80
7.12	67
7.13	73
7.14	93
7.15	96
7.16	73
7.17	79
7.18	66
7.19	67
7.2	69
7.21	84
7.22	72
7.23	86
7.24	68
7.25	84
7.26	77
7.27	89
7.28	67
7.29	71
7.3	70
7.31	83
7.32	83
7.33	70
7.34	80
7.35	79
7.36	73
7.37	66
7.38	66
7.39	73
7.4	86
7.41	82
7.42	75
7.43	65
7.44	81
7.45	77
7.46	90
7.47	70
7.48	93
7.49	72
7.5	69
7.51	75
7.52	103
7.53	75
7.54	65
7.55	87
7.56	70
7.57	76
7.58	92
7.59	80
7.6	71
7.61	69
7.62	68
7.63	84
7.64	72
7.65	59
7.66	98
7.67	62
7.68	72
7.69	81
7.7	78
7.71	58
7.72	67
7.73	73
7.74	59
7.75	71
7.76	77
7.77	67
7.78	68
7.79	72
7.8	70
7.81	57
7.82	71
7.83	84
7.84	72
7.85	77
7.86	83
7.87	79
7.88	72
7.89	84
7.9	64
7.91	66
7.92	70
7.93	63
7.94	78
7.95	60
7.96	75
7.97	72
7.98	80
7.99	81
8	73
8.01	96
8.02	68
8.03	86
8.04	77
8.05	72
8.06	84
8.07	82
8.08	67
8.09	75
8.1	76
8.11	75
8.12	73
8.13	56
8.14	80
8.15	74
8.16	82
8.17	58
8.18	90
8.19	71
8.2	57
8.21	73
8.22	80
8.23	81
8.24	49
8.25	65
8.26	73
8.27	77
8.28	70
8.29	88
8.3	62
8.31	63
8.32	63
8.33	82
8.34	54
8.35	58
8.36	73
8.37	74
8.38	67
8.39	81
8.4	92
8.41	83
8.42	57
8.43	74
8.44	83
8.45	75
8.46	62
8.47	67
8.48	77
8.49	73
8.5	76
8.51	60
8.52	73
8.53	75
8.54	69
8.55	92
8.56	85
8.57	73
8.58	65
8.59	66
8.6	71
8.61	58
8.62	68
8.63	87
8.64	60
8.65	80
8.66	66
8.67	74
8.68	63
8.69	66
8.7	77
8.71	86
8.72	74
8.73	65
8.74	62
8.75	71
8.76	73
8.77	73
8.78	66
8.79	53
8.8	67
8.81	61
8.82	73
8.83	68
8.84	46
8.85	90
8.86	65
8.87	69
8.88	71
8.89	74
8.9	68
8.91	56
8.92	67
8.93	68
8.94	71
8.95	72
8.96	70
8.97	48
8.98	140
8.99	414
9	197
9.01	84
9.02	72
9.03	82
9.04	71
9.05	67
9.06	71
9.07	56
9.08	63
9.09	58
9.1	77
9.11	67
9.12	81
9.13	70
9.14	66
9.15	78
9.16	60
9.17	74
9.18	66
9.19	54
9.2	80
9.21	78
9.22	67
9.23	67
9.24	67
9.25	70
9.26	70
9.27	62
9.28	67
9.29	76
9.3	61
9.31	65
9.32	65
9.33	66
9.34	69
9.35	62
9.36	72
9.37	65
9.38	83
9.39	75
9.4	62
9.41	67
9.42	49
9.43	77
9.44	65
9.45	97
9.46	68
9.47	86
9.48	70
9.49	64
9.5	86
9.51	70
9.52	69
9.53	60
9.54	66
9.55	70
9.56	74
9.57	71
9.58	67
9.59	71
9.6	69
9.61	60
9.62	70
9.63	68
9.64	64
9.65	64
9.66	67
9.67	52
9.68	75
9.69	56
9.7	59
9.71	66
9.72	68
9.73	73
9.74	72
9.75	64
9.76	57
9.77	65
9.78	62
9.79	73
9.8	64
9.81	55
9.82	70
9.83	53
9.84	64
9.85	64
9.86	56
9.87	72
9.88	72
9.89	61
9.9	61
9.91	60
9.92	77
9.93	68
9.94	54
9.95	67
9.96	81
9.97	52
9.98	73
9.99	58
10	66
10.01	58
10.02	72
10.03	54
10.04	69
10.05	75
10.06	60
10.07	60
10.08	62
10.09	67
10.1	66
10.11	77
10.12	67
10.13	64
10.14	64
10.15	61
10.16	50
10.17	48
10.18	65
10.19	70
10.2	72
10.21	67
10.22	55
10.23	57
10.24	71
10.25	64
10.26	70
10.27	71
10.28	61
10.29	56
10.3	59
10.31	79
10.32	71
10.33	72
10.34	67
10.35	68
10.36	54
10.37	61
10.38	61
10.39	55
10.4	66
10.41	62
10.42	82
10.43	54
10.44	70
10.45	58
10.46	69
10.47	62
10.48	88
10.49	64
10.5	54
10.51	62
10.52	66
10.53	62
10.54	56
10.55	63
10.56	83
10.57	75
10.58	67
10.59	59
10.6	75
10.61	72
10.62	48
10.63	60
10.64	65
10.65	62
10.66	56
10.67	51
10.68	64
10.69	69
10.7	58
10.71	64
10.72	59
10.73	63
10.74	68
10.75	73
10.76	63
10.77	71
10.78	57
10.79	89
10.8	67
10.81	57
10.82	52
10.83	63
10.84	62
10.85	62
10.86	74
10.87	65
10.88	66
10.89	61
10.9	67
10.91	60
10.92	70
10.93	73
10.94	55
10.95	73
10.96	59
10.97	65
10.98	64
10.99	55
11	52
11.01	58
11.02	72
11.03	56
11.04	69
11.05	67
11.06	61
11.07	67
11.08	60
11.09	65
11.1	68
11.11	63
11.12	69
11.13	71
11.14	47
11.15	78
11.16	60
11.17	71
11.18	54
11.19	54
11.2	69
11.21	45
11.22	61
11.23	76
11.24	61
11.25	68
11.26	61
11.27	52
11.28	68
11.29	68
11.3	54
11.31	59
11.32	61
11.33	64
11.34	61
11.35	74
11.36	47
11.37	58
11.38	69
11.39	68
11.4	61
11.41	66
11.42	53
11.43	50
11.44	62
11.45	64
11.46	51
11.47	65
11.48	69
11.49	64
11.5	65
11.51	66
11.52	58
11.53	70
11.54	63
11.55	50
11.56	67
11.57	53
11.58	56
11.59	53
11.6	54
11.61	62
11.62	53
11.63	61
11.64	61
11.65	61
11.66	61
11.67	51
11.68	55
11.69	58
11.7	70
11.71	59
11.72	60
11.73	66
11.74	65
11.75	51
11.76	78
11.77	56
11.78	57
11.79	51
11.8	53
11.81	60
11.82	66
11.83	73
11.84	83
11.85	67
11.86	53
11.87	58
11.88	58
11.89	59
11.9	54
11.91	65
11.92	52
11.93	56
11.94	68
11.95	69
11.96	64
11.97	1066
11.98	26604
11.99	52120
12	12734
12.01	3592
12.02	1595
12.03	924
12.04	570
12.05	423
12.06	314
12.07	213
12.08	208
12.09	178
12.1	148
12.11	143
12.12	149
12.13	126
12.14	146
12.15	144
12.16	141
12.17	129
12.18	137
12.19	131
12.2	134
12.21	112
12.22	111
12.23	124
12.24	126
12.25	113
12.26	127
12.27	109
12.28	117
12.29	101
12.3	118
12.31	85
12.32	91
12.33	80
12.34	69
12.35	75
12.36	96
12.37	68
12.38	72
12.39	74
12.4	65
12.41	75
12.42	76
12.43	80
12.44	88
12.45	67
12.46	81
12.47	197
12.48	3283
12.49	6818
12.5	1870
12.51	511
12.52	283
12.53	192
12.54	143
12.55	136
12.56	100
12.57	104
12.58	88
12.59	91
12.6	91
12.61	73
12.62	92
12.63	80
12.64	76
12.65	71
12.66	75
12.67	92
12.68	81
12.69	68
12.7	78
12.71	79
12.72	67
12.73	77
12.74	77
12.75	79
12.76	65
12.77	75
12.78	81
12.79	78
12.8	90
12.81	88
12.82	74
12.83	67
12.84	66
12.85	64
12.86	84
12.87	86
12.88	83
12.89	75
12.9	84
12.91	88
12.92	78
12.93	88
12.94	66
12.95	77
12.96	83
12.97	396
12.98	4983
12.99	6898
13	1658
13.01	566
13.02	266
13.03	208
13.04	163
13.05	123
13.06	106
13.07	94
13.08	108
13.09	74
13.1	83
13.11	94
13.12	87
13.13	86
13.14	65
13.15	77
13.16	83
13.17	55
13.18	87
13.19	82
13.2	81
13.21	80
13.22	86
13.23	99
13.24	82
13.25	76
13.26	82
13.27	74
13.28	70
13.29	78
13.3	90
13.31	83
13.32	93
13.33	66
13.34	87
13.35	96
13.36	79
13.37	61
13.38	63
13.39	81
13.4	68
13.41	80
13.42	83
13.43	80
13.44	89
13.45	77
13.46	134
13.47	7544
13.48	160639
13.49	205610
13.5	34752
13.51	6058
13.52	1632
13.53	593
13.54	373
13.55	259
13.56	171
13.57	161
13.58	129
13.59	117
13.6	119
13.61	104
13.62	94
13.63	110
13.64	73
13.65	99
13.66	92
13.67	79
13.68	92
13.69	96
13.7	101
13.71	96
13.72	82
13.73	84
13.74	73
13.75	91
13.76	97
13.77	83
13.78	100
13.79	106
13.8	86
13.81	80
13.82	97
13.83	106
13.84	102
13.85	78
13.86	92
13.87	97
13.88	92
13.89	72
13.9	77
13.91	80
13.92	79
13.93	73
13.94	105
13.95	97
13.96	87
13.97	203
13.98	899
13.99	797
14	215
14.01	130
14.02	80
14.03	77
14.04	83
14.05	77
14.06	81
14.07	80
14.08	92
14.09	61
14.1	83
14.11	96
14.12	84
14.13	80
14.14	66
14.15	73
14.16	71
14.17	80
14.18	61
14.19	73
14.2	86
14.21	85
14.22	59
14.23	78
14.24	76
14.25	86
14.26	57
14.27	70
14.28	65
14.29	72
14.3	67
14.31	70
14.32	66
14.33	70
14.34	78
14.35	64
14.36	79
14.37	59
14.38	72
14.39	70
14.4	73
14.41	69
14.42	79
14.43	70
14.44	78
14.45	61
14.46	70
14.47	63
14.48	80
14.49	87
14.5	63
14.51	76
14.52	69
14.53	69
14.54	73
14.55	60
14.56	71
14.57	67
14.58	73
14.59	65
14.6	50
14.61	69
14.62	54
14.63	78
14.64	75
14.65	69
14.66	74
14.67	73
14.68	60
14.69	71
14.7	58
14.71	74
14.72	72
14.73	72
14.74	62
14.75	57
14.76	84
14.77	71
14.78	59
14.79	63
14.8	62
14.81	64
14.82	56
14.83	69
14.84	56
14.85	76
14.86	57
14.87	56
14.88	66
14.89	66
14.9	79
14.91	74
14.92	66
14.93	59
14.94	58
14.95	58
14.96	62
14.97	77
14.98	91
14.99	92
15	64
15.01	74
15.02	64
15.03	64
15.04	69
15.05	68
15.06	71
15.07	51
15.08	62
15.09	51
15.1	59
15.11	73
15.12	73
15.13	80
15.14	65
15.15	85
15.16	74
15.17	49
15.18	74
15.19	59
15.2	63
15.21	86
15.22	62
15.23	63
15.24	61
15.25	67
15.26	65
15.27	57
15.28	52
15.29	61
15.3	63
15.31	59
15.32	62
15.33	55
15.34	71
15.35	72
15.36	65
15.37	63
15.38	70
15.39	58
15.4	69
15.41	72
15.42	67
15.43	77
15.44	58
15.45	66
15.46	73
15.47	64
15.48	65
15.49	61
15.5	74
15.51	72
15.52	58
15.53	61
15.54	76
15.55	73
15.56	59
15.57	66
15.58	53
15.59	66
15.6	67
15.61	55
15.62	57
15.63	48
15.64	63
15.65	61
15.66	74
15.67	67
15.68	55
15.69	64
15.7	72
15.71	76
15.72	87
15.73	58
15.74	64
15.75	61
15.76	71
15.77	71
15.78	69
15.79	68
15.8	64
15.81	58
15.82	67
15.83	65
15.84	60
15.85	78
15.86	54
15.87	57
15.88	62
15.89	62
15.9	62
15.91	51
15.92	62
15.93	57
15.94	74
15.95	62
15.96	70
15.97	79
15.98	250
15.99	447
16	277
16.01	151
16.02	122
16.03	88
16.04	83
16.05	80
16.06	72
16.07	75
16.08	67
16.09	79
16.1	72
16.11	80
16.12	63
16.13	62
16.14	71
16.15	71
16.16	77
16.17	66
16.18	72
16.19	57
16.2	64
16.21	72
16.22	63
16.23	74
16.24	75
16.25	66
16.26	61
16.27	72
16.28	68
16.29	71
16.3	72
16.31	64
16.32	72
16.33	54
16.34	70
16.35	64
16.36	61
16.37	67
16.38	69
16.39	79
16.4	58
16.41	73
16.42	65
16.43	60
16.44	62
16.45	80
16.46	56
16.47	67
16.48	70
16.49	80
16.5	68
16.51	58
16.52	64
16.53	62
16.54	63
16.55	61
16.56	63
16.57	56
16.58	63
16.59	54
16.6	54
16.61	66
16.62	56
16.63	52
16.64	70
16.65	65
16.66	69
16.67	57
16.68	53
16.69	52
16.7	47
16.71	49
16.72	54
16.73	49
16.74	60
16.75	56
16.76	54
16.77	65
16.78	61
16.79	56
16.8	54
16.81	72
16.82	53
16.83	51
16.84	60
16.85	51
16.86	66
16.87	55
16.88	56
16.89	57
16.9	70
16.91	48
16.92	51
16.93	60
16.94	77
16.95	63
16.96	63
16.97	61
16.98	50
16.99	69
17	97
17.01	64
17.02	75
17.03	73
17.04	75
17.05	57
17.06	57
17.07	56
17.08	63
17.09	68
17.1	70
17.11	70
17.12	85
17.13	70
17.14	52
17.15	55
17.16	57
17.17	52
17.18	60
17.19	63
17.2	50
17.21	44
17.22	52
17.23	63
17.24	47
17.25	51
17.26	47
17.27	69
17.28	59
17.29	50
17.3	58
17.31	50
17.32	45
17.33	58
17.34	47
17.35	47
17.36	63
17.37	45
17.38	62
17.39	61
17.4	48
17.41	57
17.42	62
17.43	51
17.44	56
17.45	56
17.46	55
17.47	48
17.48	58
17.49	53
17.5	55
17.51	68
17.52	58
17.53	57
17.54	59
17.55	64
17.56	54
17.57	64
17.58	55
17.59	50
17.6	58
17.61	58
17.62	54
17.63	40
17.64	59
17.65	57
17.66	57
17.67	46
17.68	51
17.69	58
17.7	62
17.71	51
17.72	62
17.73	65
17.74	57
17.75	57
17.76	52
17.77	57
17.78	50
17.79	56
17.8	49
17.81	47
17.82	62
17.83	59
17.84	58
17.85	53
17.86	49
17.87	62
17.88	56
17.89	49
17.9	58
17.91	58
17.92	45
17.93	69
17.94	48
17.95	47
17.96	47
17.97	69
17.98	61
17.99	86
18	119
18.01	138
18.02	107
18.03	92
18.04	72
18.05	73
18.06	57
18.07	53
18.08	45
18.09	52
18.1	51
18.11	44
18.12	60
18.13	72
18.14	62
18.15	56
18.16	60
18.17	53
18.18	57
18.19	54
18.2	44
18.21	64
18.22	48
18.23	65
18.24	52
18.25	52
18.26	56
18.27	53
18.28	49
18.29	63
18.3	51
18.31	43
18.32	70
18.33	53
18.34	47
18.35	48
18.36	53
18.37	47
18.38	43
18.39	61
18.4	57
18.41	50
18.42	56
18.43	65
18.44	56
18.45	56
18.46	45
18.47	58
18.48	60
18.49	43
18.5	49
18.51	56
18.52	56
18.53	60
18.54	60
18.55	53
18.56	45
18.57	45
18.58	57
18.59	61
18.6	53
18.61	61
18.62	53
18.63	55
18.64	43
18.65	53
18.66	66
18.67	56
18.68	42
18.69	49
18.7	47
18.71	51
18.72	47
18.73	56
18.74	65
18.75	49
18.76	57
18.77	58
18.78	62
18.79	51
18.8	45
18.81	58
18.82	57
18.83	47
18.84	65
18.85	64
18.86	69
18.87	53
18.88	63
18.89	54
18.9	44
18.91	54
18.92	60
18.93	60
18.94	53
18.95	65
18.96	62
18.97	60
18.98	58
18.99	59
19	51
19.01	46
19.02	63
19.03	48
19.04	48
19.05	51
19.06	63
19.07	57
19.08	40
19.09	53
19.1	57
19.11	59
19.12	52
19.13	58
19.14	56
19.15	45
19.16	53
19.17	60
19.18	52
19.19	63
19.2	57
19.21	38
19.22	68
19.23	47
19.24	42
19.25	54
19.26	58
19.27	52
19.28	49
19.29	51
19.3	59
19.31	55
19.32	52
19.33	51
19.34	50
19.35	48
19.36	47
19.37	70
19.38	49
19.39	43
19.4	54
19.41	69
19.42	45
19.43	49
19.44	46
19.45	48
19.46	43
19.47	50
19.48	60
19.49	58
19.5	68
19.51	41
19.52	48
19.53	55
19.54	55
19.55	52
19.56	57
19.57	37
19.58	50
19.59	51
19.6	52
19.61	57
19.62	54
19.63	54
19.64	51
19.65	64
19.66	51
19.67	48
19.68	65
19.69	53
19.7	54
19.71	50
19.72	45
19.73	53
19.74	47
19.75	48
19.76	50
19.77	76
19.78	56
19.79	46
19.8	42
19.81	50
19.82	52
19.83	55
19.84	47
19.85	53
19.86	62
19.87	49
19.88	45
19.89	53
19.9	48
19.91	47
19.92	45
19.93	59
19.94	43
19.95	66
19.96	64
19.97	46
19.98	49
[truncated: 25,652 more rows]

[truncated: 3 more sheets: Supplementary Figure 6c, Supplementary Figure 7a, Supplementary Figure 7b]
